# Supplementary material for: Experimental study platform for electrocatalysis of atomic-level controlled high-entropy alloy surfaces
Source: Nat Commun. 2023 Jul 26;14:4492. doi: 10.1038/s41467-023-40246-5 (PMC10372069; doi:10.1038/s41467-023-40246-5)
Supplement: Supplementary file 4 — Source Data [file 41467_2023_40246_MOESM4_ESM.xlsx]

## Sheet: Fig. 3a, S6a
Pt/Cr-Mn-Fe-Co-Ni/Pt(111)						Pt/Co/Pt(111)						Pt(111)	(comparison)
as-prepared			degraded			as-prepared			degraded
E / V vs.RHE	j / (mA/cm2)		E / V vs.RHE	j / (mA/cm2)		E / V vs.RHE	j / (mA/cm2)		E / V vs.RHE	j / (mA/cm2)		E / V vs.RHE	j / (mA/cm2)
0.0872	-0.08539		0.08717	-0.10267		0.05307	-0.11944		0.08726	-0.15682		0.05312	-0.10998
0.0822	-0.08709		0.08218	-0.10183		0.0529	-0.03983		0.08226	-0.15642		0.05285	-0.03956
0.0772	-0.08905		0.07718	-0.10121		0.05679	0.03365		0.07727	-0.15637		0.05668	0.02655
0.0722	-0.0937		0.07218	-0.10178		0.06207	0.06738		0.07227	-0.15838		0.06195	0.05806
0.06719	-0.10037		0.06717	-0.10379		0.06739	0.07473		0.06726	-0.16321		0.06728	0.06665
0.06219	-0.10884		0.06217	-0.10769		0.0725	0.07319		0.06226	-0.17175		0.07239	0.06674
0.05719	-0.12011		0.05716	-0.11443		0.07749	0.07092		0.05726	-0.18506		0.07739	0.06579
0.0528	-0.10959		0.0528	-0.10212		0.08247	0.06908		0.05285	-0.17127		0.08237	0.06505
0.05287	-0.03017		0.05294	-0.0263		0.08746	0.06748		0.05288	-0.06019		0.08736	0.064
0.05688	0.03074		0.05698	0.03338		0.09245	0.06603		0.05687	0.03253		0.09235	0.06304
0.06219	0.05565		0.06229	0.05866		0.09744	0.06414		0.06218	0.07456		0.09733	0.06226
0.06752	0.0618		0.06761	0.06576		0.10242	0.06248		0.0675	0.08835		0.10232	0.06157
0.07263	0.06264		0.07273	0.06815		0.10742	0.06137		0.07262	0.09365		0.10731	0.06148
0.07764	0.06259		0.07773	0.06959		0.11241	0.06107		0.07762	0.09741		0.11232	0.06189
0.08261	0.06243		0.0827	0.07074		0.11741	0.061		0.08259	0.10097		0.11732	0.06207
0.0876	0.06248		0.08768	0.07204		0.12241	0.06078		0.08757	0.10497		0.12232	0.06195
0.09259	0.06273		0.09268	0.07329		0.1274	0.05975		0.09256	0.10918		0.12731	0.06193
0.09759	0.063		0.09768	0.07461		0.13239	0.05854		0.09756	0.11314		0.1323	0.06216
0.10259	0.06335		0.10268	0.07598		0.13738	0.05791		0.10256	0.11703		0.13728	0.06229
0.10759	0.06334		0.10768	0.07723		0.14237	0.05729		0.10756	0.11983		0.14228	0.06225
0.11259	0.06314		0.11267	0.0782		0.14737	0.05645		0.11255	0.12136		0.14728	0.0621
0.11759	0.0632		0.11766	0.07968		0.15236	0.05524		0.11755	0.12243		0.15227	0.06184
0.12258	0.0631		0.12266	0.08141		0.15736	0.05401		0.12255	0.12389		0.15727	0.06145
0.12758	0.06264		0.12766	0.08256		0.16235	0.0524		0.12754	0.125		0.16227	0.06126
0.13257	0.06249		0.13266	0.083		0.16735	0.05056		0.13254	0.12551		0.16726	0.06091
0.13756	0.06247		0.13765	0.08306		0.17234	0.0488		0.13753	0.12518		0.17226	0.06059
0.14255	0.06205		0.14264	0.08266		0.17734	0.04701		0.14251	0.12391		0.17725	0.06031
0.14755	0.06145		0.14764	0.08203		0.18234	0.04524		0.14751	0.12191		0.18225	0.05995
0.15255	0.06061		0.15263	0.08142		0.18734	0.04342		0.15252	0.11968		0.18725	0.05966
0.15755	0.05951		0.15763	0.08033		0.19233	0.04158		0.15752	0.11699		0.19225	0.05939
0.16254	0.05823		0.16263	0.07928		0.19732	0.03999		0.16252	0.11414		0.19724	0.05918
0.16754	0.05664		0.16763	0.07812		0.20232	0.03817		0.16751	0.1106		0.20223	0.05893
0.17253	0.05485		0.17263	0.07688		0.20731	0.03608		0.17251	0.1067		0.20723	0.05876
0.17754	0.05303		0.17762	0.07571		0.21231	0.03429		0.17751	0.10298		0.21223	0.05857
0.18254	0.05141		0.18262	0.07501		0.21731	0.03264		0.18251	0.1001		0.21723	0.05828
0.18754	0.04951		0.18762	0.07441		0.22231	0.03132		0.18751	0.09755		0.22222	0.05782
0.19253	0.0474		0.19262	0.07365		0.22731	0.03024		0.19251	0.09515		0.22721	0.05753
0.19753	0.04559		0.19762	0.07265		0.2323	0.02919		0.19751	0.09322		0.23221	0.05692
0.20253	0.04409		0.20262	0.07154		0.2373	0.02806		0.20251	0.09159		0.23721	0.05621
0.20753	0.04235		0.20762	0.07011		0.24229	0.02713		0.20751	0.08951		0.24221	0.05559
0.21254	0.04061		0.21262	0.06837		0.24729	0.02653		0.21251	0.08712		0.24721	0.05486
0.21754	0.03936		0.21762	0.0666		0.25229	0.02612		0.21751	0.08431		0.25221	0.05411
0.22254	0.03842		0.22262	0.06471		0.25729	0.02567		0.22251	0.08164		0.25721	0.0535
0.22753	0.03751		0.22762	0.06267		0.26229	0.02524		0.22751	0.07918		0.26221	0.05314
0.23253	0.03666		0.23262	0.06061		0.2673	0.02503		0.23251	0.07683		0.26721	0.05291
0.23753	0.03592		0.23762	0.05887		0.2723	0.02461		0.2375	0.07446		0.27221	0.05289
0.24253	0.03491		0.24262	0.05748		0.27729	0.02417		0.2425	0.07244		0.27721	0.05316
0.24752	0.03415		0.24762	0.05648		0.28229	0.02389		0.2475	0.07094		0.28221	0.05324
0.25252	0.03392		0.25262	0.0555		0.28729	0.02367		0.2525	0.06972		0.28721	0.05248
0.25752	0.03356		0.25762	0.05436		0.29228	0.02335		0.2575	0.06873		0.2922	0.05057
0.26252	0.03273		0.26262	0.05276		0.29728	0.02273		0.2625	0.06745		0.29719	0.04748
0.26752	0.03193		0.26762	0.05109		0.30228	0.0222		0.2675	0.0662		0.3022	0.04462
0.27252	0.03116		0.27262	0.04982		0.30728	0.02177		0.2725	0.06526		0.3072	0.04228
0.27752	0.03067		0.27762	0.04942		0.31228	0.02106		0.27751	0.06465		0.3122	0.04
0.28253	0.03013		0.28262	0.04943		0.31727	0.02007		0.28251	0.0642		0.3172	0.03761
0.28752	0.02934		0.28761	0.04964		0.32227	0.01947		0.28751	0.06387		0.32219	0.03502
0.29252	0.02835		0.29261	0.04996		0.32726	0.01865		0.2925	0.06367		0.32718	0.0323
0.29752	0.02704		0.29761	0.0503		0.33226	0.01781		0.2975	0.06338		0.33217	0.02959
0.30251	0.02555		0.30261	0.05055		0.33726	0.01737		0.3025	0.06319		0.33718	0.02739
0.30751	0.02381		0.30761	0.05074		0.34226	0.01665		0.3075	0.06296		0.34218	0.02517
0.31251	0.02187		0.31261	0.05067		0.34725	0.01602		0.3125	0.06242		0.34718	0.02312
0.31751	0.02013		0.31761	0.04984		0.35225	0.0157		0.3175	0.06155		0.35218	0.02144
0.32251	0.01831		0.3226	0.04803		0.35725	0.01546		0.3225	0.06015		0.35717	0.01989
0.32752	0.01737		0.32761	0.0456		0.36224	0.01494		0.3275	0.05789		0.36216	0.01842
0.33252	0.01639		0.33261	0.04288		0.36724	0.01474		0.3325	0.05415		0.36716	0.0174
0.33752	0.01495		0.33761	0.04022		0.37224	0.01507		0.3375	0.04866		0.37217	0.01664
0.34252	0.01355		0.34261	0.03718		0.37724	0.01517		0.3425	0.04284		0.37717	0.01566
0.34752	0.01256		0.34761	0.0331		0.38223	0.01496		0.3475	0.03782		0.38216	0.0146
0.35251	0.0118		0.35261	0.02881		0.38724	0.01484		0.3525	0.03342		0.38716	0.01379
0.35751	0.01105		0.35761	0.02521		0.39223	0.01481		0.3575	0.02918		0.39216	0.01312
0.36251	0.01061		0.36261	0.02252		0.39723	0.01469		0.36249	0.02541		0.39716	0.01254
0.36751	0.01018		0.3676	0.02019		0.40223	0.01464		0.36749	0.02184		0.40216	0.01233
0.37251	0.00995		0.3726	0.0183		0.40723	0.01458		0.37249	0.01888		0.40716	0.01217
0.37751	0.00969		0.3776	0.01676		0.41222	0.0146		0.37749	0.01689		0.41216	0.01201
0.38251	0.00918		0.3826	0.01529		0.41722	0.01482		0.38249	0.01534		0.41715	0.01189
0.38751	0.00881		0.3876	0.01402		0.42222	0.01489		0.38748	0.01422		0.42214	0.01165
0.39249	0.00835		0.39259	0.01263		0.42721	0.01467		0.39247	0.01322		0.42714	0.01126
0.39748	0.00812		0.39758	0.01162		0.4322	0.01453		0.39746	0.01247		0.43214	0.01116
0.40247	0.00782		0.40258	0.01107		0.4372	0.01436		0.40246	0.01188		0.43714	0.01119
0.40747	0.00753		0.40758	0.01103		0.4422	0.01424		0.40747	0.01158		0.44215	0.01103
0.41248	0.00759		0.41258	0.01105		0.4472	0.01425		0.41247	0.01134		0.44714	0.01101
0.41748	0.00763		0.41757	0.01093		0.4522	0.01426		0.41747	0.0112		0.45213	0.01084
0.42248	0.00767		0.42256	0.01063		0.4572	0.0143		0.42246	0.01114		0.45712	0.01056
0.42747	0.00757		0.42756	0.0104		0.46219	0.01416		0.42746	0.01107		0.46212	0.01024
0.43247	0.0073		0.43257	0.01027		0.46719	0.01382		0.43245	0.01098		0.46713	0.0101
0.43747	0.00747		0.43757	0.01039		0.47219	0.01332		0.43746	0.01102		0.47213	0.01005
0.44247	0.00784		0.44257	0.01063		0.47719	0.01302		0.44246	0.01113		0.47713	0.01
0.44747	0.00783		0.44757	0.01077		0.48219	0.01236		0.44745	0.01105		0.48212	0.00986
0.45247	0.00778		0.45257	0.01077		0.48718	0.01165		0.45245	0.01105		0.48712	0.0095
0.45746	0.00777		0.45756	0.01067		0.49218	0.01121		0.45745	0.01113		0.49211	0.00934
0.46246	0.00784		0.46256	0.01068		0.49718	0.01085		0.46244	0.01111		0.49711	0.00925
0.46746	0.008		0.46756	0.01082		0.50218	0.01034		0.46745	0.01105		0.50211	0.00917
0.47246	0.00804		0.47256	0.01123		0.50718	0.00979		0.47245	0.01118		0.50711	0.00913
0.47746	0.00816		0.47756	0.01159		0.51219	0.0095		0.47745	0.01136		0.51212	0.00921
0.48246	0.00831		0.48256	0.01174		0.51719	0.00935		0.48245	0.01166		0.51714	0.00929
0.48746	0.00867		0.48756	0.01181		0.52219	0.00915		0.48745	0.01178		0.52214	0.00933
0.49245	0.00907		0.49255	0.01185		0.52719	0.00883		0.49245	0.01179		0.52714	0.00939
0.49745	0.00894		0.49755	0.01175		0.53219	0.00848		0.49745	0.01186		0.53213	0.00962
0.50246	0.00888		0.50256	0.01206		0.53719	0.00819		0.50244	0.01206		0.53714	0.00974
0.50745	0.00922		0.50756	0.01243		0.54218	0.00823		0.50744	0.01229		0.54214	0.00995
0.51245	0.00939		0.51255	0.0128		0.54718	0.00829		0.51244	0.01245		0.54713	0.0101
0.51745	0.00923		0.51755	0.01278		0.55218	0.00813		0.51744	0.0124		0.55212	0.01012
0.52245	0.00901		0.52255	0.01254		0.55718	0.00794		0.52244	0.01197		0.55712	0.01021
0.52745	0.00909		0.52755	0.01234		0.56218	0.00792		0.52744	0.01159		0.56212	0.01039
0.53245	0.0093		0.53256	0.01251		0.56718	0.00808		0.53244	0.0115		0.56713	0.0107
0.53745	0.00968		0.53755	0.013		0.57218	0.00829		0.53744	0.01162		0.57213	0.01101
0.54245	0.01019		0.54254	0.01335		0.57717	0.00834		0.54244	0.0117		0.57712	0.01148
0.54745	0.0105		0.54754	0.01343		0.58216	0.00838		0.54744	0.01184		0.58211	0.01199
0.55244	0.01078		0.55255	0.01343		0.58716	0.00841		0.55244	0.01189		0.58711	0.01244
0.55744	0.01099		0.55754	0.01335		0.59216	0.00841		0.55743	0.01203		0.59211	0.0131
0.56244	0.01104		0.56254	0.0133		0.59716	0.00819		0.56243	0.01201		0.59711	0.01378
0.56745	0.01131		0.56754	0.01376		0.60216	0.00773		0.56744	0.01218		0.60211	0.01456
0.57245	0.01184		0.57253	0.01421		0.60716	0.00796		0.57244	0.01231		0.60711	0.0151
0.57744	0.01204		0.57753	0.01437		0.61216	0.00848		0.57743	0.01234		0.6121	0.01593
0.58244	0.01221		0.58254	0.01439		0.61714	0.00879		0.58243	0.01246		0.6171	0.01689
0.58743	0.01251		0.58754	0.01442		0.62214	0.00878		0.58742	0.01271		0.6221	0.018
0.59243	0.01275		0.59254	0.01438		0.62715	0.00868		0.59242	0.01267		0.6271	0.01903
0.59743	0.01338		0.59754	0.01475		0.63216	0.00846		0.59742	0.01283		0.6321	0.01996
0.60244	0.0141		0.60254	0.01529		0.63715	0.00879		0.60243	0.01306		0.63709	0.0208
0.60743	0.01475		0.60754	0.01561		0.64215	0.00909		0.60743	0.01328		0.64209	0.02189
0.61243	0.01538		0.61254	0.01588		0.64714	0.00959		0.61243	0.01338		0.64708	0.02308
0.61742	0.01623		0.61753	0.016		0.65213	0.00995		0.61743	0.01364		0.65208	0.02428
0.62242	0.0168		0.62253	0.01598		0.65713	0.00995		0.62242	0.0137		0.65708	0.02546
0.62742	0.01721		0.62754	0.01634		0.66213	0.00976		0.62743	0.01385		0.66208	0.02676
0.63242	0.0177		0.63253	0.01718		0.66713	0.01008		0.63243	0.01424		0.66708	0.02793
0.63742	0.01823		0.63753	0.01773		0.67212	0.01058		0.63743	0.01454		0.67208	0.02932
0.64242	0.01875		0.64253	0.01801		0.67712	0.011		0.64242	0.0148		0.67707	0.03094
0.64741	0.01958		0.64753	0.01829		0.68212	0.01126		0.64741	0.01558		0.68207	0.03193
0.6524	0.02047		0.65252	0.01872		0.68711	0.01148		0.65241	0.01624		0.68706	0.03317
0.6574	0.02103		0.65751	0.01909		0.69211	0.01169		0.65741	0.01644		0.69207	0.03422
0.66241	0.0214		0.66251	0.01975		0.69711	0.01181		0.6624	0.01688		0.69707	0.03519
0.66741	0.02193		0.66751	0.02051		0.70211	0.01189		0.6674	0.01749		0.70207	0.03592
0.67241	0.02276		0.67251	0.0211		0.70711	0.01235		0.6724	0.01819		0.70707	0.03657
0.6774	0.02349		0.67751	0.02154		0.7121	0.01271		0.6774	0.01894		0.71206	0.03726
0.6824	0.02455		0.68251	0.02192		0.7171	0.01307		0.6824	0.01961		0.71705	0.03787
0.68739	0.02521		0.68751	0.02223		0.7221	0.01334		0.68739	0.01984		0.72205	0.0384
0.69239	0.02575		0.69251	0.02269		0.72709	0.01374		0.69239	0.0203		0.72706	0.03882
0.69739	0.02647		0.6975	0.02322		0.73209	0.01407		0.6974	0.02121		0.73206	0.03929
0.7024	0.02709		0.7025	0.02377		0.73709	0.0146		0.7024	0.02199		0.73706	0.03989
0.7074	0.02772		0.7075	0.02427		0.74209	0.01541		0.70739	0.02261		0.74205	0.04033
0.71239	0.02858		0.7125	0.02461		0.74708	0.01585		0.71239	0.02334		0.74704	0.04073
0.71739	0.02964		0.7175	0.02492		0.75209	0.01659		0.71739	0.02394		0.75205	0.04122
0.72239	0.03048		0.7225	0.0252		0.75709	0.01741		0.72239	0.02457		0.75706	0.04171
0.72739	0.03132		0.7275	0.02582		0.76209	0.01787		0.72738	0.02551		0.76205	0.04218
0.73239	0.03233		0.7325	0.02657		0.76708	0.01821		0.73238	0.02645		0.76705	0.0429
0.73739	0.03321		0.7375	0.0272		0.77208	0.01885		0.73739	0.02737		0.77205	0.04403
0.74238	0.03418		0.74249	0.0276		0.77708	0.01987		0.74238	0.02818		0.77705	0.04553
0.74737	0.03512		0.74749	0.02803		0.78208	0.02107		0.74738	0.02919		0.78205	0.04737
0.75238	0.03584		0.75249	0.02858		0.78708	0.02194		0.75238	0.03013		0.78705	0.04974
0.75737	0.03662		0.75749	0.02957		0.79208	0.02272		0.75739	0.03117		0.79205	0.05274
0.76237	0.03748		0.76248	0.03082		0.79708	0.02396		0.76239	0.03201		0.79705	0.0565
0.76738	0.03818		0.76748	0.03192		0.80208	0.02522		0.76738	0.03296		0.80204	0.06113
0.77238	0.03879		0.77248	0.03302		0.80707	0.02657		0.77238	0.03399		0.80703	0.06679
0.77737	0.03891		0.77748	0.03391		0.81206	0.02812		0.77738	0.03478		0.81202	0.07167
0.78237	0.03939		0.78247	0.03497		0.81707	0.03011		0.78237	0.03564		0.81703	0.0715
0.78737	0.04022		0.78748	0.03625		0.82207	0.03212		0.78738	0.03703		0.82204	0.06542
0.79237	0.04127		0.79248	0.03759		0.82707	0.03399		0.79238	0.03854		0.82705	0.05619
0.79737	0.04252		0.79747	0.03884		0.83206	0.03632		0.79737	0.04026		0.83204	0.04717
0.80236	0.04387		0.80247	0.03995		0.83706	0.03892		0.80237	0.04235		0.83703	0.04037
0.80737	0.04544		0.80748	0.0408		0.84205	0.04145		0.80736	0.04483		0.84203	0.03519
0.81236	0.04665		0.81247	0.0416		0.84705	0.04412		0.81237	0.0475		0.84703	0.031
0.81735	0.04791		0.81747	0.04246		0.85205	0.04658		0.81738	0.05054		0.85203	0.02759
0.82236	0.04948		0.82247	0.04387		0.85705	0.04909		0.82238	0.05431		0.85703	0.02494
0.82736	0.05155		0.82747	0.0458		0.86205	0.05154		0.82738	0.05825		0.86203	0.02282
0.83236	0.05355		0.83247	0.04786		0.86705	0.05371		0.83238	0.06158		0.86702	0.02126
0.83736	0.0553		0.83747	0.04986		0.87204	0.05573		0.83737	0.06419		0.87202	0.01997
0.84235	0.05691		0.84246	0.0519		0.87704	0.05771		0.84237	0.0666		0.87703	0.01909
0.84736	0.05862		0.84746	0.05395		0.88203	0.05901		0.84736	0.06908		0.88203	0.01863
0.85236	0.0603		0.85247	0.056		0.88703	0.05961		0.85236	0.0722		0.88703	0.01825
0.85736	0.06182		0.85748	0.05798		0.89203	0.06001		0.85737	0.07591		0.89202	0.01787
0.86236	0.06313		0.86247	0.05995		0.89704	0.05984		0.86237	0.07982		0.89702	0.01749
0.86736	0.0644		0.86747	0.06197		0.90203	0.05933		0.86738	0.08385		0.90201	0.01723
0.87234	0.06583		0.87247	0.06413		0.90702	0.05931		0.87237	0.08766		0.907	0.01726
0.87734	0.06674		0.87746	0.06649		0.91202	0.059		0.87736	0.09115		0.912	0.01735
0.88234	0.06713		0.88244	0.06874		0.91702	0.05825		0.88236	0.09401		0.917	0.01732
0.88734	0.06738		0.88744	0.07081		0.92203	0.05769		0.88736	0.09686		0.92201	0.01748
0.89235	0.0674		0.89244	0.07248		0.92702	0.05723		0.89236	0.09948		0.92701	0.01761
0.89735	0.06714		0.89744	0.07374		0.93202	0.05681		0.89737	0.10173		0.93201	0.01784
0.90235	0.06718		0.90244	0.07485		0.93702	0.05592		0.90237	0.10389		0.937	0.01798
0.90733	0.06715		0.90744	0.07593		0.94201	0.05505		0.90736	0.10604		0.942	0.01821
0.91233	0.06662		0.91245	0.07678		0.94701	0.05432		0.91236	0.10759		0.94699	0.01843
0.91734	0.06587		0.91746	0.07812		0.95201	0.0539		0.91736	0.10884		0.952	0.01869
0.92235	0.06543		0.92246	0.07948		0.95701	0.05359		0.92236	0.1099		0.957	0.0191
0.92734	0.06499		0.92746	0.08057		0.962	0.05367		0.92736	0.11059		0.962	0.01948
0.93234	0.06463		0.93245	0.08146		0.967	0.05381		0.93236	0.11129		0.96699	0.01973
0.93733	0.06417		0.93745	0.08213		0.972	0.05337		0.93734	0.11189		0.97199	0.01994
0.94233	0.06366		0.94245	0.08257		0.977	0.05296		0.94234	0.11249		0.97699	0.0204
0.94733	0.06327		0.94744	0.08317		0.982	0.05293		0.94734	0.11322		0.98199	0.02098
0.95233	0.06311		0.95245	0.08413		0.98701	0.05297		0.95235	0.11405		0.98699	0.02164
0.95733	0.06292		0.95745	0.08494		0.992	0.05322		0.95736	0.11463		0.99199	0.0224
0.96233	0.06296		0.96245	0.08571		0.99647	0.0464		0.96235	0.11521		0.99651	0.02041
0.96733	0.06311		0.96744	0.08621		0.99663	0.02232		0.96735	0.11588		0.99676	0.01084
0.97232	0.06322		0.97244	0.0866		0.99274	0.00379		0.97235	0.11638		0.99292	0.00346
0.97732	0.06317		0.97745	0.08697		0.98746	-0.00519		0.97735	0.11651		0.98764	-0.000103477
0.98233	0.06346		0.98245	0.08756		0.98214	-0.00914		0.98235	0.11702		0.9823	-0.00157
0.98734	0.06403		0.98745	0.08826		0.97702	-0.0114		0.98735	0.11747		0.97718	-0.00253
0.99233	0.06481		0.99245	0.0888		0.97201	-0.01334		0.99235	0.11815		0.97219	-0.00316
0.99673	0.05781		0.99681	0.08051		0.96705	-0.01492		0.99677	0.10746		0.96722	-0.00361
0.99672	0.03223		0.99672	0.05087		0.96207	-0.01658		0.99677	0.06625		0.96223	-0.0042
0.99275	0.01222		0.99271	0.02615		0.95708	-0.01856		0.9928	0.03241		0.95725	-0.00484
0.98746	0.00196		0.98741	0.01273		0.95209	-0.02017		0.98749	0.01527		0.95226	-0.00543
0.98214	-0.00337		0.98209	0.00692		0.9471	-0.0218		0.98217	0.00875		0.94727	-0.00581
0.97702	-0.00652		0.97698	0.00353		0.9421	-0.02325		0.97706	0.00594		0.94227	-0.00629
0.97202	-0.0089		0.97198	-1.68937e-05		0.93711	-0.02437		0.97206	0.00278		0.93727	-0.00664
0.96705	-0.0112		0.96701	-0.00332		0.93212	-0.02569		0.96709	-0.00126		0.93227	-0.00694
0.96206	-0.01285		0.96202	-0.00601		0.92713	-0.02666		0.96211	-0.00582		0.92728	-0.00723
0.95707	-0.01419		0.95702	-0.00811		0.92214	-0.0276		0.95712	-0.00994		0.92229	-0.0077
0.95208	-0.01549		0.95203	-0.01031		0.91713	-0.02836		0.95212	-0.01351		0.91729	-0.00827
0.94707	-0.01657		0.94702	-0.01266		0.91213	-0.02886		0.94712	-0.01668		0.91229	-0.00881
0.94207	-0.01748		0.94202	-0.01496		0.90714	-0.02942		0.94211	-0.01973		0.9073	-0.00958
0.93708	-0.01857		0.93703	-0.01723		0.90215	-0.03016		0.93711	-0.0227		0.90231	-0.01042
0.93208	-0.01971		0.93203	-0.01979		0.89716	-0.03066		0.93212	-0.02603		0.89731	-0.01113
0.92709	-0.02081		0.92703	-0.02261		0.89216	-0.0311		0.92713	-0.02953		0.89232	-0.01195
0.92209	-0.02216		0.92204	-0.02596		0.88717	-0.03156		0.92213	-0.03343		0.88733	-0.01288
0.91709	-0.0234		0.91703	-0.0298		0.88216	-0.03205		0.91712	-0.03778		0.88233	-0.014
0.91209	-0.02438		0.91204	-0.03321		0.87717	-0.03265		0.91212	-0.04206		0.87733	-0.01535
0.90709	-0.02525		0.90704	-0.03621		0.87218	-0.03315		0.90712	-0.047		0.87233	-0.01655
0.9021	-0.02691		0.90204	-0.03882		0.86719	-0.03357		0.90213	-0.05282		0.86734	-0.01788
0.89711	-0.02847		0.89704	-0.04097		0.86219	-0.03397		0.89712	-0.05798		0.86235	-0.01981
0.89211	-0.02967		0.89203	-0.04309		0.85719	-0.03443		0.89211	-0.06241		0.85735	-0.02176
0.88711	-0.03069		0.88703	-0.0456		0.8522	-0.03471		0.88711	-0.06637		0.85236	-0.02398
0.8821	-0.03146		0.88204	-0.04782		0.8472	-0.03511		0.88211	-0.06963		0.84735	-0.02702
0.8771	-0.0323		0.87704	-0.04948		0.8422	-0.03544		0.87712	-0.07218		0.84234	-0.03083
0.87211	-0.03305		0.87204	-0.05074		0.8372	-0.03583		0.87213	-0.07457		0.83735	-0.03564
0.86712	-0.03397		0.86704	-0.05184		0.8322	-0.03611		0.86713	-0.07674		0.83236	-0.04146
0.86212	-0.03456		0.86205	-0.05287		0.82721	-0.0365		0.86212	-0.07865		0.82737	-0.04838
0.85712	-0.03499		0.85705	-0.05394		0.82222	-0.03698		0.85713	-0.0803		0.82238	-0.05657
0.85212	-0.03525		0.85205	-0.05478		0.81721	-0.03736		0.85213	-0.08172		0.81737	-0.06471
0.84713	-0.03479		0.84705	-0.0554		0.81221	-0.03736		0.84713	-0.08287		0.81237	-0.0698
0.84213	-0.0348		0.84205	-0.05588		0.80723	-0.03717		0.84214	-0.08407		0.80738	-0.06809
0.83712	-0.03499		0.83705	-0.05631		0.80223	-0.03722		0.83714	-0.0851		0.80238	-0.06061
0.83212	-0.03494		0.83205	-0.05667		0.79723	-0.03738		0.83213	-0.08563		0.79739	-0.05295
0.82712	-0.035		0.82705	-0.05711		0.79224	-0.03754		0.82713	-0.08609		0.79239	-0.04811
0.82212	-0.03506		0.82205	-0.0576		0.78723	-0.03774		0.82213	-0.08644		0.78739	-0.04559
0.81712	-0.03492		0.81705	-0.05772		0.78223	-0.03771		0.81713	-0.08624		0.78238	-0.04416
0.81212	-0.03475		0.81206	-0.05761		0.77723	-0.03758		0.81213	-0.08588		0.77738	-0.04302
0.80713	-0.03464		0.80706	-0.05742		0.77224	-0.03784		0.80714	-0.0855		0.77238	-0.04223
0.80212	-0.03466		0.80205	-0.05737		0.76724	-0.03767		0.80214	-0.08474		0.76739	-0.04164
0.79713	-0.03462		0.79706	-0.05727		0.76224	-0.03725		0.79714	-0.08387		0.76239	-0.04115
0.79213	-0.03472		0.79206	-0.05704		0.75725	-0.03668		0.79214	-0.08292		0.75739	-0.04064
0.78714	-0.0343		0.78706	-0.0567		0.75225	-0.03636		0.78713	-0.08157		0.75239	-0.04025
0.78213	-0.03361		0.78206	-0.05618		0.74725	-0.03618		0.78214	-0.07986		0.74739	-0.04002
0.77713	-0.03314		0.77706	-0.05533		0.74225	-0.03592		0.77715	-0.07784		0.7424	-0.03971
0.77213	-0.03262		0.77206	-0.05438		0.73726	-0.03558		0.77216	-0.07572		0.7374	-0.03943
0.76714	-0.03254		0.76707	-0.05346		0.73226	-0.03505		0.76716	-0.07367		0.73241	-0.0393
0.76214	-0.03246		0.76208	-0.05279		0.72726	-0.03451		0.76216	-0.07158		0.72741	-0.03902
0.75714	-0.03281		0.75708	-0.05218		0.72226	-0.03394		0.75716	-0.06952		0.7224	-0.03842
0.75214	-0.03279		0.75207	-0.05107		0.71726	-0.03329		0.75215	-0.06718		0.7174	-0.0376
0.74714	-0.03259		0.74708	-0.0497		0.71226	-0.03261		0.74715	-0.06469		0.71241	-0.03667
0.74214	-0.03221		0.74208	-0.04812		0.70726	-0.03189		0.74216	-0.06232		0.70741	-0.03573
0.73714	-0.03174		0.73708	-0.04655		0.70228	-0.03117		0.73717	-0.05975		0.70242	-0.03481
0.73214	-0.03146		0.73208	-0.04526		0.69728	-0.03031		0.73217	-0.05712		0.69742	-0.03389
0.72714	-0.03146		0.72708	-0.04414		0.69227	-0.02952		0.72717	-0.05465		0.69243	-0.03279
0.72214	-0.03109		0.72208	-0.04293		0.68727	-0.02873		0.72217	-0.05211		0.68743	-0.03153
0.71714	-0.03048		0.71708	-0.04173		0.68227	-0.02774		0.71717	-0.04994		0.68243	-0.03003
0.71215	-0.02989		0.71209	-0.04059		0.67728	-0.02676		0.71218	-0.04792		0.67742	-0.02878
0.70715	-0.02941		0.70709	-0.03947		0.67228	-0.02576		0.70718	-0.04613		0.67242	-0.02749
0.70215	-0.02898		0.70208	-0.03848		0.66729	-0.02485		0.70218	-0.04424		0.66742	-0.0261
0.69715	-0.02865		0.69707	-0.03781		0.66229	-0.02397		0.69719	-0.04246		0.66243	-0.0247
0.69215	-0.02827		0.69208	-0.03709		0.65729	-0.02296		0.69219	-0.04079		0.65744	-0.02343
0.68714	-0.0277		0.68708	-0.03605		0.6523	-0.02207		0.68719	-0.0389		0.65244	-0.02208
0.68214	-0.02702		0.68209	-0.03479		0.64731	-0.02106		0.68219	-0.03726		0.64745	-0.0208
0.67715	-0.02632		0.67708	-0.03348		0.64231	-0.01981		0.6772	-0.03601		0.64245	-0.01952
0.67215	-0.02608		0.67208	-0.03229		0.63731	-0.01865		0.67219	-0.03485		0.63745	-0.01833
0.66715	-0.02564		0.66709	-0.03122		0.63231	-0.01738		0.66719	-0.03357		0.63246	-0.01723
0.66215	-0.02498		0.6621	-0.0302		0.62731	-0.01622		0.6622	-0.03242		0.62745	-0.01619
0.65715	-0.02397		0.65711	-0.02898		0.62231	-0.01544		0.6572	-0.03102		0.62245	-0.0155
0.65215	-0.02331		0.65211	-0.02796		0.61731	-0.01482		0.6522	-0.02986		0.61745	-0.01474
0.64716	-0.02291		0.64711	-0.02689		0.61232	-0.01397		0.64722	-0.02896		0.61245	-0.01397
0.64216	-0.02231		0.64212	-0.02587		0.60732	-0.01307		0.64222	-0.02811		0.60746	-0.01339
0.63717	-0.02162		0.63712	-0.02493		0.60232	-0.01239		0.63722	-0.02704		0.60247	-0.01292
0.63217	-0.02115		0.63212	-0.02436		0.59732	-0.01181		0.63221	-0.02606		0.59747	-0.01255
0.62717	-0.02082		0.62712	-0.02376		0.59232	-0.01134		0.62721	-0.02515		0.59247	-0.01222
0.62216	-0.02038		0.62213	-0.02305		0.58733	-0.01091		0.62221	-0.02434		0.58746	-0.012
0.61717	-0.01985		0.61713	-0.02231		0.58233	-0.01029		0.61721	-0.02373		0.58247	-0.0119
0.61217	-0.01928		0.61213	-0.02169		0.57733	-0.00974		0.61221	-0.02309		0.57747	-0.01189
0.60718	-0.01882		0.60713	-0.02113		0.57234	-0.00928		0.60722	-0.0225		0.57248	-0.01202
0.60218	-0.01829		0.60214	-0.02086		0.56734	-0.00909		0.60222	-0.02191		0.56748	-0.01209
0.59717	-0.01792		0.59714	-0.0207		0.56234	-0.00884		0.59722	-0.02129		0.56248	-0.01223
0.59216	-0.0174		0.59213	-0.02018		0.55734	-0.00862		0.59223	-0.02071		0.55747	-0.0124
0.58716	-0.01694		0.58713	-0.01966		0.55235	-0.00838		0.58723	-0.02026		0.55247	-0.01246
0.58217	-0.01654		0.58213	-0.01904		0.54735	-0.00809		0.58223	-0.01979		0.54747	-0.01251
0.57717	-0.01607		0.57714	-0.0185		0.54235	-0.00805		0.57723	-0.01929		0.54248	-0.01268
0.57217	-0.01562		0.57214	-0.01826		0.53736	-0.00793		0.57222	-0.01883		0.53749	-0.0128
0.56717	-0.0155		0.56713	-0.01841		0.53236	-0.00781		0.56722	-0.01855		0.53249	-0.01274
0.56217	-0.01509		0.56213	-0.0182		0.52736	-0.00799		0.56222	-0.01825		0.52749	-0.01265
0.55717	-0.01468		0.55713	-0.01772		0.52235	-0.00801		0.55723	-0.01807		0.5225	-0.01247
0.55218	-0.01445		0.55213	-0.01725		0.51736	-0.00806		0.55223	-0.01793		0.51749	-0.01216
0.54718	-0.0143		0.54714	-0.01695		0.51235	-0.00831		0.54723	-0.01769		0.51248	-0.01184
0.54218	-0.01415		0.54214	-0.01687		0.50735	-0.00844		0.54223	-0.01742		0.50746	-0.01164
0.53718	-0.01403		0.53713	-0.01701		0.50234	-0.00845		0.53723	-0.01724		0.50247	-0.0113
0.53218	-0.01396		0.53214	-0.01699		0.49734	-0.00883		0.53224	-0.01704		0.49747	-0.01102
0.52717	-0.01371		0.52714	-0.01678		0.49233	-0.00903		0.52724	-0.01665		0.49246	-0.0108
0.52217	-0.01341		0.52215	-0.01639		0.48734	-0.009		0.52224	-0.01631		0.48747	-0.01044
0.51717	-0.01275		0.51715	-0.0159		0.48234	-0.00925		0.51724	-0.01581		0.48248	-0.01008
0.51218	-0.01249		0.51215	-0.01575		0.47735	-0.0097		0.51223	-0.01546		0.47747	-0.00983
0.50718	-0.01246		0.50714	-0.0159		0.47235	-0.00971		0.50723	-0.01538		0.47248	-0.00973
0.50217	-0.01249		0.50214	-0.01619		0.46735	-0.00989		0.50223	-0.01527		0.46748	-0.00978
0.49717	-0.01224		0.49714	-0.01607		0.46234	-0.01014		0.49723	-0.01499		0.46247	-0.00981
0.49217	-0.01201		0.49214	-0.01583		0.45735	-0.00994		0.49223	-0.01478		0.45748	-0.00989
0.48717	-0.01203		0.48714	-0.01559		0.45236	-0.00988		0.48723	-0.0149		0.45248	-0.01022
0.48218	-0.01219		0.48214	-0.01547		0.44736	-0.00998		0.48224	-0.01499		0.44749	-0.01068
0.47718	-0.01232		0.47714	-0.01531		0.44236	-0.0102		0.47724	-0.01495		0.4425	-0.01089
0.47218	-0.01248		0.47214	-0.01553		0.43736	-0.01047		0.47224	-0.01482		0.43749	-0.01096
0.46718	-0.01257		0.46715	-0.01558		0.43236	-0.01072		0.46724	-0.01476		0.43249	-0.01094
0.46218	-0.01228		0.46215	-0.01546		0.42737	-0.01072		0.46223	-0.01459		0.42749	-0.01085
0.45718	-0.01208		0.45715	-0.01531		0.42237	-0.01058		0.45724	-0.01457		0.42249	-0.01084
0.45218	-0.01211		0.45215	-0.01519		0.41737	-0.01074		0.45224	-0.01449		0.4175	-0.01087
0.44718	-0.01203		0.44715	-0.01503		0.41237	-0.01109		0.44724	-0.01423		0.41251	-0.01108
0.44218	-0.01188		0.44215	-0.01516		0.40738	-0.01134		0.44224	-0.01408		0.40751	-0.01137
0.43718	-0.0118		0.43715	-0.01532		0.40238	-0.01159		0.43724	-0.0141		0.4025	-0.01184
0.43218	-0.01165		0.43215	-0.01527		0.39738	-0.01181		0.43224	-0.01411		0.39749	-0.01227
0.42718	-0.01166		0.42715	-0.01525		0.39238	-0.01183		0.42723	-0.01421		0.3925	-0.01263
0.42218	-0.01169		0.42215	-0.01526		0.38739	-0.01204		0.42224	-0.01446		0.38751	-0.01303
0.41718	-0.01187		0.41715	-0.01529		0.3824	-0.01223		0.41724	-0.01492		0.38251	-0.01347
0.41218	-0.01215		0.41215	-0.0155		0.3774	-0.01222		0.41225	-0.01521		0.37751	-0.01407
0.40718	-0.0125		0.40715	-0.01603		0.37239	-0.01245		0.40725	-0.0155		0.37251	-0.0149
0.40217	-0.01236		0.40215	-0.01644		0.36739	-0.01307		0.40225	-0.01575		0.36751	-0.01584
0.39717	-0.01206		0.39715	-0.01668		0.36239	-0.01353		0.39724	-0.01606		0.36251	-0.01686
0.39219	-0.01183		0.39217	-0.01671		0.3574	-0.01405		0.39225	-0.01616		0.35752	-0.01802
0.3872	-0.01173		0.38717	-0.01682		0.35241	-0.01463		0.38727	-0.01646		0.35253	-0.01947
0.3822	-0.01165		0.38218	-0.01726		0.34741	-0.01556		0.38228	-0.01704		0.34752	-0.02105
0.3772	-0.01177		0.37717	-0.01818		0.34241	-0.01634		0.37728	-0.01779		0.34253	-0.02263
0.3722	-0.01194		0.37217	-0.01932		0.33741	-0.01707		0.37227	-0.01892		0.33752	-0.02437
0.3672	-0.01219		0.36717	-0.0203		0.33241	-0.01802		0.36727	-0.02029		0.33252	-0.02633
0.3622	-0.01258		0.36217	-0.02135		0.32741	-0.01888		0.36227	-0.022		0.32752	-0.02826
0.3572	-0.01319		0.35717	-0.02279		0.32241	-0.01965		0.35727	-0.02394		0.32253	-0.03039
0.3522	-0.01374		0.35217	-0.02471		0.31742	-0.02051		0.35227	-0.02638		0.31754	-0.03288
0.3472	-0.01429		0.34717	-0.02736		0.31242	-0.02129		0.34728	-0.02938		0.31254	-0.03542
0.34221	-0.01495		0.34216	-0.03081		0.30743	-0.0221		0.34228	-0.03296		0.30754	-0.03803
0.3372	-0.01525		0.33716	-0.03454		0.30243	-0.02301		0.33728	-0.03644		0.30254	-0.04084
0.33221	-0.01579		0.33216	-0.03824		0.29743	-0.02406		0.33228	-0.04059		0.29754	-0.04353
0.3272	-0.01671		0.32715	-0.04195		0.29243	-0.0248		0.32728	-0.04592		0.29254	-0.04596
0.32219	-0.01756		0.32215	-0.04584		0.28743	-0.02527		0.32227	-0.05088		0.28755	-0.04819
0.31719	-0.01826		0.31714	-0.04971		0.28243	-0.0256		0.31727	-0.05503		0.28255	-0.04999
0.31219	-0.01891		0.31214	-0.05311		0.27743	-0.02604		0.31226	-0.05872		0.27755	-0.05134
0.30719	-0.01953		0.30714	-0.05527		0.27243	-0.02664		0.30726	-0.06119		0.27254	-0.0522
0.30219	-0.02017		0.30214	-0.05632		0.26743	-0.02728		0.30226	-0.06242		0.26754	-0.05279
0.29719	-0.02083		0.29714	-0.05664		0.26243	-0.02781		0.29726	-0.06318		0.26254	-0.05319
0.29219	-0.02153		0.29215	-0.05654		0.25743	-0.02817		0.29226	-0.06373		0.25754	-0.05338
0.2872	-0.02222		0.28715	-0.05619		0.25243	-0.02856		0.28726	-0.06375		0.25253	-0.05375
0.2822	-0.02289		0.28214	-0.05577		0.24743	-0.02911		0.28226	-0.06363		0.24754	-0.05392
0.27719	-0.02381		0.27714	-0.05529		0.24243	-0.02981		0.27726	-0.06322		0.24254	-0.05407
0.27219	-0.02443		0.27215	-0.05468		0.23743	-0.0309		0.27226	-0.06252		0.23754	-0.05451
0.26719	-0.02487		0.26715	-0.05414		0.23243	-0.03224		0.26726	-0.0623		0.23254	-0.05476
0.26219	-0.02534		0.26214	-0.05352		0.22743	-0.03321		0.26226	-0.06233		0.22755	-0.05526
0.25719	-0.02602		0.25714	-0.05343		0.22244	-0.03464		0.25725	-0.06321		0.22255	-0.0557
0.25218	-0.02684		0.25214	-0.05392		0.21744	-0.03604		0.25225	-0.06459		0.21755	-0.05625
0.24718	-0.02785		0.24714	-0.05495		0.21244	-0.03727		0.24725	-0.06655		0.21255	-0.05693
0.24218	-0.02923		0.24214	-0.05619		0.20744	-0.03871		0.24225	-0.06867		0.20754	-0.05737
0.23718	-0.03036		0.23713	-0.05776		0.20244	-0.04051		0.23724	-0.07104		0.20254	-0.05807
0.23218	-0.0319		0.23214	-0.05975		0.19744	-0.04237		0.23224	-0.07383		0.19755	-0.05857
0.22718	-0.03371		0.22714	-0.0623		0.19245	-0.04426		0.22725	-0.07707		0.19255	-0.05905
0.22219	-0.03586		0.22214	-0.06551		0.18745	-0.04625		0.22225	-0.08063		0.18756	-0.05985
0.21719	-0.03842		0.21714	-0.0688		0.18246	-0.04831		0.21724	-0.08465		0.18256	-0.06055
0.21218	-0.04069		0.21214	-0.07169		0.17745	-0.05055		0.21224	-0.08902		0.17756	-0.06112
0.20718	-0.04258		0.20714	-0.07466		0.17245	-0.05275		0.20724	-0.09298		0.17256	-0.06166
0.20218	-0.04489		0.20213	-0.07825		0.16746	-0.05499		0.20224	-0.09691		0.16756	-0.06201
0.19717	-0.04743		0.19713	-0.0822		0.16246	-0.05699		0.19724	-0.10092		0.16257	-0.06248
0.19217	-0.04961		0.19213	-0.08566		0.15747	-0.05875		0.19223	-0.1048		0.15757	-0.06319
0.18717	-0.05175		0.18713	-0.08856		0.15247	-0.06018		0.18724	-0.10916		0.15257	-0.06394
0.18217	-0.05409		0.18213	-0.09151		0.14747	-0.06108		0.18224	-0.11384		0.14757	-0.06484
0.17716	-0.0565		0.17713	-0.09429		0.14247	-0.06172		0.17724	-0.1182		0.14257	-0.06584
0.17216	-0.05881		0.17213	-0.09687		0.13748	-0.06221		0.17224	-0.12214		0.13758	-0.06661
0.16717	-0.06123		0.16713	-0.09915		0.13248	-0.06229		0.16724	-0.12559		0.13259	-0.06698
0.16217	-0.06359		0.16213	-0.10114		0.12749	-0.06211		0.16224	-0.12941		0.1276	-0.06657
0.15717	-0.06574		0.15713	-0.10292		0.1225	-0.06203		0.15724	-0.13373		0.12261	-0.066
0.15217	-0.06819		0.15213	-0.10485		0.1175	-0.06166		0.15224	-0.13897		0.11761	-0.06501
0.14717	-0.07045		0.14713	-0.10678		0.1125	-0.0619		0.14723	-0.14408		0.1126	-0.06471
0.14216	-0.07221		0.14213	-0.10854		0.10749	-0.06269		0.14223	-0.14824		0.10759	-0.06494
0.13717	-0.07396		0.13714	-0.11017		0.10249	-0.06345		0.13724	-0.15219		0.10259	-0.06508
0.13218	-0.07535		0.13215	-0.11148		0.0975	-0.06421		0.13225	-0.15561		0.0976	-0.0651
0.12718	-0.07674		0.12714	-0.11196		0.09251	-0.06526		0.12725	-0.15825		0.0926	-0.06544
0.12218	-0.07783		0.12214	-0.11219		0.08751	-0.06662		0.12225	-0.16029		0.08761	-0.06626
0.11718	-0.07848		0.11714	-0.11197		0.08251	-0.06914		0.11725	-0.16116		0.08261	-0.06764
0.11218	-0.07829		0.11214	-0.11067		0.0775	-0.07375		0.11225	-0.1605		0.0776	-0.07064
0.10718	-0.07816		0.10715	-0.10854		0.0725	-0.08036		0.10725	-0.15915		0.0726	-0.0756
0.10218	-0.07928		0.10215	-0.10676		0.0675	-0.0887		0.10225	-0.15859		0.0676	-0.08311
0.09717	-0.08058		0.09714	-0.10509		0.06252	-0.10054		0.09725	-0.15764		0.06262	-0.09387
0.09217	-0.08216		0.09214	-0.10374		0.05753	-0.11797		0.09225	-0.15665		0.05763	-0.10915

## Sheet: Fig. 3b, S6b
Pt/Cr-Mn-Fe-Co-Ni/Pt(111)			Pt/Co/Pt(111)
PCs Number	j / (mA/cm2)		PCs Number	j / (mA/cm2)
0	7.61113		0	7.77315
100	7.09884		100	7.67685
300	7.06713		300	6.86539
500	6.65117		500	6.37435
1000	6.51423		1000	5.26296
1500	5.85627		1500	4.70324
2000	5.85627		2000	4.2367
3000	5.08691		3000	3.73013
4000	4.50354		4000	3.37645
5000	4.24		5000	3.15262

## Sheet: Fig. 3c, S6c
Pt/Cr-Mn-Fe-Co-Ni/Pt(110)						Pt/Co/Pt(110)						Pt(110)	(comparison)
as-prepared			degraded			as-prepared			degraded
E / V vs.RHE	j / (mA/cm2)		E / V vs.RHE	j / (mA/cm2)		E / V vs.RHE	j / (mA/cm2)		E / V vs.RHE	j / (mA/cm2)		E / V vs.RHE	j / (mA/cm2)
0.08731	-0.08047		0.08756	-0.11372		-0.00672	-0.06442		0.0875	-0.0825		0.05304	-0.10873
0.08231	-0.0823		0.08256	-0.11307		-0.00661	-0.06321		0.0825	-0.08121		0.05296	-0.02734
0.07732	-0.08455		0.07756	-0.11411		-0.00676	-0.06487		0.07749	-0.082		0.0569	0.04109
0.07232	-0.08894		0.07256	-0.11707		-0.00707	-0.06833		0.07248	-0.08427		0.06218	0.06993
0.06731	-0.09573		0.06756	-0.12243		-0.00747	-0.07278		0.06747	-0.08738		0.06749	0.07575
0.0623	-0.10658		0.06258	-0.13033		-0.00801	-0.07869		0.06249	-0.09164		0.07259	0.07513
0.05729	-0.12216		0.05759	-0.14288		-0.00894	-0.08897		0.05749	-0.09955		0.07759	0.07496
0.05288	-0.11924		0.05321	-0.13428		-0.00839	-0.08296		0.05317	-0.08723		0.08257	0.07619
0.05289	-0.04857		0.0533	-0.0488		-0.00276	-0.02061		0.05338	-0.01779		0.08755	0.07769
0.05687	0.01041		0.05732	0.02326		0.00166	0.02836		0.05746	0.03379		0.09253	0.08078
0.06217	0.0379		0.06262	0.05668		0.00356	0.04946		0.06277	0.05415		0.09752	0.0866
0.0675	0.04591		0.06793	0.06709		0.00406	0.05499		0.06808	0.05906		0.10251	0.10026
0.07262	0.04741		0.07302	0.07095		0.00412	0.05568		0.07317	0.06056		0.1075	0.12875
0.07762	0.04717		0.07801	0.07476		0.00421	0.05658		0.07817	0.06298		0.1125	0.1724
0.0826	0.04645		0.083	0.07829		0.00428	0.05738		0.08315	0.06547		0.11749	0.21173
0.08758	0.047		0.08799	0.08067		0.00433	0.05796		0.08813	0.06689		0.12249	0.22372
0.09258	0.04801		0.09298	0.08282		0.00439	0.05864		0.09312	0.06787		0.12748	0.2075
0.09757	0.04893		0.09796	0.08491		0.00448	0.05963		0.09811	0.06887		0.13247	0.18113
0.10258	0.05064		0.10295	0.08691		0.00464	0.06137		0.10309	0.07019		0.13745	0.15688
0.10757	0.05122		0.10795	0.08925		0.00487	0.06396		0.10808	0.07177		0.14245	0.13704
0.11257	0.05039		0.11295	0.09212		0.00522	0.06779		0.11308	0.07377		0.14744	0.12169
0.11756	0.05091		0.11795	0.09477		0.00557	0.07167		0.11808	0.07554		0.15243	0.10988
0.12255	0.05276		0.12294	0.09716		0.00592	0.07551		0.12307	0.07697		0.15742	0.09965
0.12755	0.05478		0.12793	0.0982		0.00621	0.0788		0.12807	0.07826		0.16242	0.09162
0.13255	0.05643		0.13291	0.09991		0.00647	0.08166		0.13306	0.07995		0.16741	0.08554
0.13754	0.05833		0.1379	0.10239		0.00667	0.08384		0.13804	0.08165		0.17241	0.08042
0.14253	0.05906		0.14289	0.1043		0.0068	0.08529		0.14303	0.08307		0.1774	0.0761
0.14752	0.05991		0.14789	0.1059		0.00689	0.08633		0.14802	0.08424		0.1824	0.0731
0.15252	0.06158		0.15289	0.1073		0.00693	0.08679		0.15302	0.0851		0.1874	0.07116
0.15753	0.06333		0.15788	0.10839		0.00693	0.08678		0.15802	0.08565		0.19238	0.06966
0.16252	0.06476		0.16288	0.10934		0.00691	0.08658		0.16302	0.08626		0.19738	0.06834
0.16752	0.06509		0.16787	0.11009		0.00687	0.0861		0.168	0.08671		0.20237	0.06711
0.17252	0.0647		0.17286	0.11083		0.00681	0.0854		0.17299	0.08686		0.20736	0.06526
0.17751	0.06359		0.17785	0.11167		0.00673	0.08458		0.17799	0.08701		0.21236	0.06199
0.18252	0.06256		0.18285	0.11249		0.00668	0.08398		0.183	0.08737		0.21736	0.0567
0.18752	0.06121		0.18785	0.11321		0.0066	0.08308		0.188	0.08814		0.22236	0.05018
0.19252	0.05898		0.19285	0.11386		0.00649	0.0819		0.193	0.08924		0.22735	0.04436
0.19752	0.05629		0.19784	0.11464		0.00631	0.07984		0.19799	0.09042		0.23235	0.03871
0.20252	0.05331		0.20283	0.11557		0.00601	0.07651		0.20298	0.09125		0.23734	0.03342
0.20752	0.04915		0.20783	0.11605		0.00559	0.07187		0.20798	0.09114		0.24234	0.02945
0.21252	0.04572		0.21283	0.11639		0.00511	0.06659		0.21298	0.09035		0.24734	0.02654
0.21752	0.04368		0.21783	0.11599		0.00464	0.06136		0.21797	0.08876		0.25233	0.02451
0.22252	0.04187		0.22282	0.11524		0.00419	0.05643		0.22297	0.08611		0.25733	0.02302
0.22752	0.03984		0.22782	0.1141		0.00372	0.05124		0.22797	0.083		0.26233	0.02178
0.23252	0.03751		0.23281	0.11234		0.0032	0.04547		0.23297	0.07939		0.26733	0.02037
0.23751	0.03462		0.23781	0.11018		0.00272	0.04016		0.23796	0.07564		0.27233	0.01896
0.24251	0.03166		0.24281	0.10697		0.00235	0.03604		0.24295	0.07187		0.27733	0.01764
0.24751	0.02953		0.24781	0.10124		0.00208	0.03299		0.24795	0.06761		0.28232	0.01631
0.25252	0.02784		0.25282	0.094		0.00186	0.03061		0.25295	0.06229		0.28732	0.01499
0.25751	0.02623		0.25782	0.08667		0.00169	0.02871		0.25796	0.0568		0.29232	0.01402
0.26252	0.02391		0.26281	0.08031		0.00151	0.02676		0.26296	0.05146		0.29731	0.01305
0.26751	0.02173		0.26781	0.07409		0.00134	0.02486		0.26795	0.04681		0.3023	0.01217
0.27251	0.01959		0.27281	0.06787		0.0012	0.02327		0.27295	0.04292		0.3073	0.01138
0.27751	0.01879		0.27782	0.06234		0.00108	0.02196		0.27795	0.0394		0.3123	0.01041
0.28251	0.01857		0.28282	0.05788		0.000964823	0.02068		0.28296	0.03618		0.3173	0.0097
0.28751	0.01818		0.28781	0.05432		0.00087815	0.01972		0.28796	0.03306		0.32229	0.00899
0.29251	0.01754		0.2928	0.05113		0.000797579	0.01883		0.29296	0.03021		0.32727	0.00837
0.29751	0.01672		0.2978	0.04781		0.00070479	0.0178		0.29794	0.0278		0.33227	0.00794
0.3025	0.016		0.3028	0.04453		0.000609589	0.01675		0.30292	0.02597		0.33726	0.00773
0.3075	0.01547		0.30779	0.04153		0.000525772	0.01582		0.30792	0.02449		0.34226	0.00734
0.3125	0.01551		0.31279	0.0387		0.000448916	0.01497		0.31292	0.02324		0.34726	0.0069
0.3175	0.01542		0.31779	0.03623		0.000382404	0.01423		0.31793	0.02212		0.35226	0.00646
0.3225	0.01516		0.32279	0.03398		0.000330719	0.01366		0.32293	0.02082		0.35725	0.00606
0.3275	0.01493		0.32779	0.03174		0.000308449	0.01342		0.32793	0.01961		0.36225	0.00577
0.3325	0.01472		0.33279	0.02975		0.000273354	0.01303		0.33293	0.01859		0.36724	0.00572
0.3375	0.01444		0.33778	0.02796		0.000227628	0.01252		0.33793	0.01757		0.37225	0.00566
0.3425	0.01434		0.34278	0.02596		0.000180955	0.012		0.34293	0.0166		0.37725	0.0054
0.3475	0.01427		0.34778	0.02397		0.000149021	0.01165		0.34793	0.01564		0.38224	0.00517
0.3525	0.01421		0.35277	0.02244		0.000109206	0.01121		0.35291	0.01466		0.38723	0.00495
0.35749	0.01406		0.35776	0.02091		8.3628e-05	0.01093		0.3579	0.01365		0.39222	0.00478
0.36249	0.01392		0.36276	0.01952		5.0692e-05	0.01056		0.3629	0.01265		0.39722	0.00491
0.36748	0.01371		0.36776	0.01849		1.3824e-05	0.01015		0.3679	0.01185		0.40222	0.00501
0.37248	0.0136		0.37277	0.01757		-1.0168e-05	0.00989		0.37291	0.01121		0.40722	0.00491
0.37748	0.01351		0.37777	0.01661		-2.1219e-05	0.00977		0.37791	0.01073		0.41222	0.00478
0.38248	0.01339		0.38276	0.01559		-3.9678e-05	0.00956		0.38291	0.01041		0.41722	0.00468
0.38748	0.01316		0.38774	0.01492		-2.5597e-05	0.00972		0.38789	0.01025		0.42221	0.00468
0.39247	0.01246		0.39274	0.0141		-1.0093e-05	0.00989		0.39288	0.01018		0.4272	0.00462
0.39746	0.01189		0.39774	0.01318		-4.888e-06	0.00995		0.39789	0.01		0.4322	0.00454
0.40245	0.01159		0.40274	0.01284		-1.1785e-05	0.00987		0.4029	0.00973		0.4372	0.00447
0.40745	0.01145		0.40773	0.01293		-1.9085e-05	0.00979		0.40789	0.00963		0.4422	0.00456
0.41245	0.01132		0.41274	0.01305		-2.4323e-05	0.00973		0.41289	0.00952		0.44719	0.00467
0.41745	0.01135		0.41773	0.01339		-9.454e-06	0.0099		0.41789	0.00922		0.45218	0.00475
0.42245	0.01114		0.42273	0.01348		-1.4064e-05	0.00984		0.42288	0.00878		0.45717	0.00483
0.42744	0.01107		0.42773	0.01326		-3.3768e-05	0.00963		0.42787	0.00856		0.46217	0.00488
0.43244	0.01096		0.43273	0.0129		-6.0463e-05	0.00933		0.43287	0.00842		0.46717	0.00501
0.43744	0.01086		0.43772	0.01279		-6.9949e-05	0.00923		0.43785	0.00845		0.47217	0.00508
0.44244	0.01085		0.44273	0.01267		-5.687e-05	0.00937		0.44287	0.00886		0.47717	0.00501
0.44744	0.01086		0.44772	0.0128		-2.7831e-05	0.00969		0.44787	0.00966		0.48217	0.0051
0.45244	0.01089		0.45272	0.01304		-2.6959e-05	0.0097		0.45287	0.01022		0.48716	0.00512
0.45744	0.0107		0.45771	0.01302		-3.9317e-05	0.00956		0.45787	0.01009		0.49215	0.00524
0.46243	0.01024		0.46271	0.01274		-4.1308e-05	0.00954		0.46286	0.00971		0.49715	0.00539
0.46743	0.00971		0.46771	0.01305		-2.0716e-05	0.00977		0.46785	0.00981		0.50215	0.00549
0.47243	0.00966		0.4727	0.01335		-2.1908e-05	0.00976		0.47284	0.0102		0.50715	0.00556
0.47744	0.0099		0.4777	0.01362		-1.6644e-05	0.00982		0.47784	0.01038		0.51216	0.00584
0.48244	0.00978		0.48271	0.01385		1.3547e-05	0.01015		0.48285	0.01023		0.51717	0.00598
0.48744	0.00963		0.48771	0.01409		2.6274e-05	0.01029		0.48785	0.01028		0.52217	0.00587
0.49243	0.0097		0.49271	0.01395		8.974e-06	0.0101		0.49285	0.01053		0.52716	0.00588
0.49743	0.00981		0.4977	0.01405		1.875e-06	0.01002		0.49783	0.01073		0.53216	0.00604
0.50243	0.01001		0.50269	0.01405		2.221e-05	0.01025		0.50282	0.01061		0.53716	0.00612
0.50743	0.01008		0.50769	0.01428		2.7396e-05	0.0103		0.50783	0.01046		0.54216	0.00594
0.51243	0.01007		0.51271	0.0147		3.2995e-05	0.01037		0.51286	0.01055		0.54716	0.00591
0.51743	0.00983		0.51773	0.01491		5.2262e-05	0.01058		0.51788	0.01071		0.55215	0.00596
0.52242	0.00959		0.52272	0.01459		8.15e-05	0.0109		0.52289	0.01078		0.55714	0.00618
0.52742	0.00947		0.52772	0.01441		8.6207e-05	0.01095		0.52789	0.01081		0.56214	0.00631
0.53241	0.00937		0.53272	0.01445		9.271e-05	0.01103		0.53288	0.01072		0.56714	0.00621
0.53741	0.00979		0.53772	0.01463		8.7373e-05	0.01097		0.53787	0.01077		0.57214	0.00621
0.54241	0.01006		0.54272	0.01462		8.8812e-05	0.01098		0.54286	0.01075		0.57713	0.00635
0.54741	0.01014		0.54771	0.01494		8.7355e-05	0.01097		0.54786	0.01081		0.58211	0.00661
0.55241	0.01002		0.5527	0.01518		0.000107197	0.01119		0.55285	0.01087		0.58711	0.00675
0.55741	0.01014		0.5577	0.01524		0.000103695	0.01115		0.55784	0.01083		0.59211	0.007
0.56241	0.01043		0.56269	0.0152		9.3684e-05	0.01104		0.56284	0.01086		0.59711	0.007
0.56741	0.01075		0.56769	0.01533		0.000110898	0.01123		0.56785	0.01099		0.60211	0.00696
0.57241	0.01111		0.57269	0.01556		0.000143524	0.01159		0.57285	0.01122		0.6071	0.00676
0.57741	0.01137		0.5777	0.01564		0.000160688	0.01178		0.57784	0.01169		0.61209	0.00668
0.58241	0.01135		0.58269	0.01546		0.000171078	0.01189		0.58284	0.01189		0.61709	0.00662
0.58741	0.0114		0.58768	0.01557		0.000186773	0.01207		0.58785	0.01196		0.62209	0.00683
0.5924	0.0114		0.59268	0.0159		0.000196054	0.01217		0.59286	0.01211		0.62709	0.00704
0.5974	0.01164		0.59767	0.01625		0.000177972	0.01197		0.59785	0.01217		0.63208	0.00721
0.6024	0.01198		0.60268	0.01643		0.000185895	0.01206		0.60284	0.01219		0.63709	0.00725
0.6074	0.01232		0.60769	0.01689		0.000199827	0.01221		0.60782	0.01222		0.64209	0.00736
0.6124	0.0124		0.61269	0.01738		0.000226807	0.01251		0.6128	0.01247		0.64708	0.00747
0.6174	0.01253		0.61767	0.01762		0.000223667	0.01248		0.6178	0.01261		0.65207	0.00776
0.6224	0.01259		0.62267	0.01776		0.000220338	0.01244		0.6228	0.01275		0.65707	0.00799
0.62739	0.01267		0.62767	0.01818		0.000216536	0.0124		0.62782	0.01297		0.66207	0.00828
0.63238	0.0129		0.63267	0.01856		0.000203488	0.01225		0.63284	0.01291		0.66706	0.00846
0.63738	0.01314		0.63768	0.01902		0.000215386	0.01239		0.63785	0.01287		0.67206	0.00862
0.64239	0.01326		0.64267	0.0195		0.000228644	0.01253		0.64285	0.0129		0.67705	0.00881
0.64739	0.0133		0.64765	0.01991		0.000245075	0.01271		0.64785	0.01305		0.68204	0.00908
0.65238	0.01346		0.65265	0.02028		0.000266311	0.01295		0.65283	0.01346		0.68704	0.00944
0.65737	0.01364		0.65765	0.02073		0.00028264	0.01313		0.65781	0.01344		0.69204	0.00988
0.66236	0.01386		0.66265	0.02155		0.000320312	0.01355		0.6628	0.01341		0.69704	0.01023
0.66737	0.01409		0.66766	0.02229		0.000372042	0.01412		0.6678	0.01351		0.70204	0.01067
0.67237	0.01422		0.67265	0.02308		0.000409262	0.01453		0.6728	0.01351		0.70704	0.01093
0.67736	0.0143		0.67764	0.02378		0.000427767	0.01474		0.6778	0.01359		0.71203	0.01129
0.68235	0.01439		0.68264	0.02465		0.000440733	0.01488		0.68281	0.0139		0.71702	0.01164
0.68735	0.01449		0.68763	0.02548		0.000450633	0.01499		0.68781	0.0141		0.72202	0.01217
0.69235	0.01464		0.69263	0.02614		0.000438468	0.01486		0.6928	0.01422		0.72702	0.0127
0.69736	0.01493		0.69764	0.02671		0.000487643	0.0154		0.6978	0.01428		0.73201	0.01305
0.70236	0.01522		0.70264	0.02741		0.000540261	0.01598		0.70279	0.01464		0.73701	0.01349
0.70736	0.01543		0.70764	0.02823		0.000566057	0.01627		0.70779	0.0151		0.74201	0.01411
0.71235	0.01548		0.71263	0.02867		0.000590805	0.01654		0.71279	0.01548		0.747	0.0149
0.71735	0.01546		0.71762	0.02905		0.000626395	0.01694		0.7178	0.01573		0.752	0.01587
0.72234	0.01549		0.72262	0.02951		0.000674045	0.01746		0.72279	0.01612		0.757	0.01649
0.72734	0.01589		0.72762	0.02986		0.000705526	0.01781		0.72779	0.01642		0.762	0.01728
0.73234	0.0164		0.73263	0.03007		0.000737742	0.01817		0.73279	0.01655		0.76699	0.01817
0.73734	0.0169		0.73763	0.03037		0.000784657	0.01869		0.73779	0.01686		0.77199	0.01914
0.74235	0.01691		0.74262	0.03067		0.000834863	0.01925		0.74278	0.01739		0.77699	0.02028
0.74734	0.01684		0.74761	0.03081		0.000850987	0.01942		0.74778	0.01793		0.78198	0.02152
0.75234	0.01674		0.75262	0.03092		0.00085239	0.01944		0.75278	0.01834		0.78698	0.02275
0.75734	0.01711		0.75761	0.03103		0.000828629	0.01918		0.75779	0.01853		0.79198	0.02407
0.76234	0.01757		0.76261	0.03116		0.000831167	0.0192		0.76279	0.01848		0.79643	0.0194
0.76733	0.01805		0.76761	0.03132		0.00085317	0.01945		0.76778	0.01864		0.7965	0.0023
0.77232	0.01831		0.77261	0.03162		0.000894767	0.01991		0.77279	0.0192		0.79256	-0.00917
0.77732	0.01819		0.7776	0.03206		0.000953805	0.02056		0.77778	0.01976		0.78727	-0.01349
0.78232	0.0178		0.78259	0.0325		0.000958874	0.02062		0.78277	0.02026		0.78196	-0.01437
0.78733	0.01784		0.7876	0.03293		0.00096072	0.02064		0.78778	0.02067		0.77686	-0.01446
0.79233	0.01853		0.79261	0.03329		0.000987344	0.02093		0.79279	0.02118		0.77186	-0.01446
0.79732	0.01902		0.79761	0.03435		0.00105	0.02168		0.79779	0.02174		0.76689	-0.01411
0.80232	0.01931		0.80261	0.03541		0.00114	0.02268		0.80278	0.02237		0.76191	-0.01367
0.80732	0.01941		0.8076	0.03649		0.00121	0.02337		0.80777	0.02317		0.75692	-0.01296
0.81231	0.01931		0.81259	0.03777		0.00125	0.02385		0.81275	0.0242		0.75194	-0.01226
0.81731	0.01908		0.81759	0.03911		0.0013	0.02441		0.81776	0.0253		0.74695	-0.01164
0.82231	0.01972		0.82261	0.0405		0.00137	0.02512		0.82277	0.02692		0.74195	-0.01085
0.8273	0.02062		0.82762	0.04198		0.0014	0.02552		0.82777	0.02886		0.73696	-0.00988
0.83231	0.02125		0.83261	0.04401		0.00145	0.02602		0.83277	0.03119		0.73197	-0.00899
0.83731	0.02152		0.83759	0.04667		0.00152	0.02685		0.83776	0.03358		0.72698	-0.00838
0.84231	0.02165		0.84258	0.04945		0.00161	0.02786		0.84276	0.0361		0.72198	-0.00794
0.84731	0.02152		0.84759	0.05247		0.00172	0.02904		0.84776	0.03894		0.71698	-0.00758
0.85231	0.02206		0.85258	0.05509		0.0018	0.02999		0.85276	0.04181		0.71199	-0.00715
0.85731	0.02307		0.85756	0.05741		0.00188	0.03081		0.85776	0.04465		0.707	-0.00688
0.86231	0.02394		0.86255	0.05993		0.00197	0.03186		0.86275	0.04723		0.70202	-0.00678
0.8673	0.02475		0.86757	0.06247		0.00208	0.03306		0.86774	0.04992		0.69702	-0.00656
0.87228	0.02521		0.87257	0.06552		0.00217	0.03402		0.87273	0.05241		0.69202	-0.00623
0.87728	0.02553		0.87757	0.06881		0.00229	0.03534		0.87774	0.05444		0.68703	-0.00589
0.88229	0.02581		0.88255	0.07233		0.00245	0.03713		0.88275	0.05652		0.68203	-0.00557
0.88729	0.027		0.88755	0.07531		0.00258	0.03859		0.88776	0.05838		0.67704	-0.00539
0.89229	0.02827		0.89257	0.07805		0.00272	0.04008		0.89275	0.06003		0.67204	-0.00525
0.8973	0.02934		0.89757	0.08034		0.00288	0.04188		0.89776	0.06176		0.66705	-0.00517
0.9023	0.0302		0.90257	0.08237		0.00308	0.04413		0.90277	0.06331		0.66205	-0.00508
0.90729	0.03124		0.90755	0.08453		0.00328	0.04635		0.90777	0.06482		0.65705	-0.00493
0.91228	0.03207		0.91254	0.0868		0.00349	0.0486		0.91276	0.06626		0.65206	-0.00487
0.91728	0.03339		0.91756	0.08904		0.00372	0.05124		0.91775	0.0678		0.64707	-0.00481
0.92227	0.03489		0.92256	0.09172		0.00397	0.05397		0.92274	0.0693		0.64208	-0.00465
0.92728	0.03613		0.92754	0.0949		0.00416	0.05612		0.92773	0.0706		0.63709	-0.00454
0.93229	0.03737		0.93254	0.09814		0.00434	0.05806		0.93273	0.07192		0.63209	-0.00436
0.93729	0.03848		0.93753	0.10123		0.00452	0.06004		0.93773	0.07301		0.6271	-0.00418
0.94228	0.03953		0.94253	0.10396		0.00469	0.06189		0.94272	0.07414		0.6221	-0.00419
0.94728	0.04056		0.94754	0.10633		0.0049	0.06422		0.94771	0.07556		0.6171	-0.00414
0.95228	0.04186		0.95255	0.10815		0.00511	0.06662		0.95271	0.07712		0.6121	-0.00402
0.95728	0.04346		0.95755	0.10976		0.00534	0.06912		0.95771	0.079		0.60712	-0.00384
0.96227	0.04525		0.96254	0.11117		0.00561	0.07211		0.96272	0.081		0.60212	-0.00385
0.96728	0.04717		0.96754	0.11265		0.00585	0.07482		0.96772	0.08281		0.59712	-0.00389
0.97227	0.04873		0.97253	0.11405		0.00606	0.07715		0.97271	0.08469		0.59212	-0.00391
0.97727	0.04982		0.97753	0.11541		0.00627	0.07943		0.97771	0.08681		0.58711	-0.00388
0.98227	0.0524		0.98252	0.11696		0.00646	0.08158		0.98272	0.08878		0.58212	-0.00382
0.98727	0.05592		0.98753	0.11913		0.00661	0.08321		0.98773	0.09062		0.57713	-0.00394
0.99227	0.05945		0.99252	0.12164		0.00677	0.08496		0.99273	0.09228		0.57214	-0.00412
0.99669	0.0544		0.99689	0.11361		0.0062	0.07863		0.99702	0.08465		0.56715	-0.00415
0.99675	0.03113		0.99678	0.07808		0.00372	0.05121		0.99677	0.05625		0.56214	-0.00404
0.99282	0.01472		0.99278	0.04741		0.0016	0.02776		0.99271	0.03231		0.55715	-0.00385
0.98753	0.00591		0.98748	0.03018		0.000410525	0.01455		0.9874	0.01914		0.55216	-0.00382
0.9822	-0.00033299		0.98217	0.02149		-0.000219071	0.00757		0.98208	0.01291		0.54716	-0.00381
0.9771	-0.00471		0.97706	0.01619		-0.0005898	0.00347		0.97699	0.00942		0.54217	-0.00396
0.9721	-0.00797		0.97206	0.01233		-0.000857815	0.000500388		0.97201	0.00666		0.53717	-0.00394
0.96713	-0.01036		0.96709	0.00899		-0.00107	-0.00188		0.96705	0.00423		0.53217	-0.00394
0.96214	-0.01193		0.9621	0.00588		-0.00129	-0.00424		0.96205	0.00175		0.52717	-0.00398
0.95715	-0.01332		0.95712	0.00259		-0.00152	-0.00682		0.95708	-0.000740078		0.52218	-0.00382
0.95215	-0.01456		0.95214	-0.000299646		-0.00175	-0.00934		0.9521	-0.00304		0.51717	-0.00392
0.94715	-0.01545		0.94716	-0.00319		-0.00193	-0.01137		0.9471	-0.00492		0.51216	-0.00417
0.94215	-0.01599		0.94216	-0.00596		-0.00207	-0.01296		0.94209	-0.00651		0.50716	-0.00418
0.93715	-0.0165		0.93716	-0.0087		-0.0022	-0.01441		0.9371	-0.008		0.50216	-0.00398
0.93216	-0.01709		0.93217	-0.01162		-0.0023	-0.01548		0.93211	-0.00967		0.49716	-0.00395
0.92716	-0.01739		0.92717	-0.01487		-0.0024	-0.01657		0.92713	-0.0116		0.49216	-0.00389
0.92216	-0.01782		0.92218	-0.01815		-0.00253	-0.01806		0.92213	-0.01386		0.48717	-0.00379
0.91717	-0.01845		0.9172	-0.02136		-0.00264	-0.01928		0.91712	-0.01643		0.48218	-0.00375
0.91217	-0.01879		0.91221	-0.02462		-0.00277	-0.02063		0.91212	-0.01922		0.47718	-0.00358
0.90717	-0.01907		0.90721	-0.02782		-0.00287	-0.02178		0.90712	-0.02188		0.47218	-0.00356
0.90218	-0.01936		0.90221	-0.03074		-0.00295	-0.02266		0.90214	-0.02466		0.46718	-0.00375
0.89718	-0.01957		0.89721	-0.03419		-0.00304	-0.02369		0.89715	-0.02744		0.46218	-0.00371
0.89218	-0.0197		0.89221	-0.03767		-0.00313	-0.02465		0.89214	-0.03001		0.45719	-0.00352
0.88718	-0.01996		0.88719	-0.04079		-0.00318	-0.02519		0.88714	-0.03245		0.4522	-0.00353
0.88218	-0.01992		0.88219	-0.044		-0.00323	-0.02572		0.88212	-0.03497		0.44721	-0.00366
0.87718	-0.01978		0.87719	-0.04717		-0.00327	-0.02626		0.87711	-0.03697		0.44221	-0.00368
0.87218	-0.01954		0.87222	-0.04979		-0.0033	-0.02656		0.87213	-0.03883		0.4372	-0.00374
0.86718	-0.01946		0.86724	-0.05217		-0.00332	-0.02677		0.86716	-0.0405		0.43221	-0.0037
0.86218	-0.01937		0.86226	-0.05447		-0.00334	-0.02697		0.86216	-0.04216		0.42722	-0.00362
0.85719	-0.01948		0.85726	-0.05603		-0.00335	-0.02706		0.85717	-0.04354		0.42222	-0.00313
0.85219	-0.01959		0.85225	-0.05734		-0.00334	-0.027		0.85219	-0.04474		0.41722	-0.00294
0.84719	-0.01931		0.84725	-0.05851		-0.00334	-0.02696		0.84719	-0.04595		0.41222	-0.0032
0.8422	-0.0189		0.84224	-0.05949		-0.00333	-0.02689		0.84217	-0.04656		0.40723	-0.00356
0.8372	-0.01871		0.83724	-0.06029		-0.00332	-0.0268		0.83718	-0.04699		0.40223	-0.00376
0.8322	-0.0187		0.83226	-0.06088		-0.00333	-0.02692		0.8322	-0.04738		0.39723	-0.00384
0.8272	-0.01868		0.82727	-0.06106		-0.00335	-0.02706		0.82718	-0.04777		0.39223	-0.00378
0.8222	-0.01877		0.82227	-0.06095		-0.00333	-0.02683		0.82216	-0.04774		0.38724	-0.0039
0.8172	-0.01842		0.81727	-0.06074		-0.00328	-0.02635		0.81717	-0.04727		0.38225	-0.004
0.8122	-0.01806		0.81228	-0.06054		-0.00326	-0.02606		0.81219	-0.04657		0.37725	-0.00396
0.80721	-0.01788		0.80728	-0.05996		-0.00322	-0.02561		0.8072	-0.04562		0.37225	-0.00406
0.80221	-0.01753		0.80229	-0.05931		-0.00318	-0.02526		0.80219	-0.04461		0.36725	-0.00435
0.79721	-0.01743		0.79728	-0.05901		-0.00317	-0.02508		0.7972	-0.04329		0.36225	-0.00456
0.79221	-0.01744		0.79227	-0.05829		-0.00312	-0.0246		0.7922	-0.04184		0.35726	-0.00478
0.78721	-0.01728		0.78728	-0.05751		-0.00308	-0.02408		0.78721	-0.0407		0.35226	-0.00496
0.78221	-0.01705		0.78229	-0.05655		-0.00303	-0.0236		0.78222	-0.03944		0.34726	-0.00514
0.77721	-0.0168		0.77729	-0.05555		-0.00301	-0.02332		0.77723	-0.03822		0.34227	-0.00535
0.77221	-0.01649		0.77228	-0.05464		-0.00298	-0.02299		0.77221	-0.03704		0.33727	-0.00559
0.76722	-0.01629		0.76729	-0.05372		-0.00293	-0.02242		0.76721	-0.03609		0.33227	-0.00607
0.76223	-0.01618		0.76229	-0.05281		-0.00288	-0.02194		0.76223	-0.03496		0.32728	-0.00656
0.75722	-0.01593		0.7573	-0.05158		-0.00284	-0.02146		0.75724	-0.03353		0.32228	-0.00695
0.75222	-0.01572		0.75231	-0.05058		-0.00278	-0.02081		0.75224	-0.03192		0.3173	-0.0074
0.74722	-0.0157		0.74729	-0.04967		-0.00272	-0.02008		0.74722	-0.03045		0.3123	-0.00798
0.74223	-0.01568		0.74227	-0.04854		-0.00265	-0.01933		0.74221	-0.02891		0.3073	-0.0087
0.73723	-0.01562		0.73729	-0.04761		-0.00259	-0.0187		0.73722	-0.02752		0.3023	-0.00961
0.73223	-0.0155		0.73231	-0.04664		-0.00252	-0.01794		0.73222	-0.02596		0.2973	-0.01023
0.72723	-0.01549		0.72731	-0.04551		-0.00246	-0.01725		0.72722	-0.02456		0.2923	-0.01093
0.72223	-0.01507		0.72232	-0.04452		-0.00245	-0.01718		0.72222	-0.02334		0.28731	-0.01164
0.71723	-0.01473		0.71731	-0.04348		-0.0024	-0.01663		0.71723	-0.02185		0.28231	-0.01243
0.71223	-0.01435		0.71231	-0.04236		-0.00231	-0.01554		0.71223	-0.02058		0.27731	-0.0134
0.70723	-0.01415		0.70733	-0.04109		-0.00221	-0.01452		0.70724	-0.01949		0.27231	-0.01437
0.70222	-0.01406		0.70233	-0.03989		-0.0022	-0.01439		0.70225	-0.0186		0.26732	-0.01552
0.69722	-0.0142		0.69731	-0.03868		-0.00218	-0.01418		0.69725	-0.0177		0.26232	-0.01667
0.69222	-0.01415		0.69232	-0.03748		-0.00214	-0.01374		0.69224	-0.01678		0.25732	-0.01781
0.68722	-0.0139		0.68731	-0.03595		-0.00211	-0.01331		0.68723	-0.0158		0.25231	-0.01905
0.68223	-0.01371		0.68232	-0.03456		-0.00205	-0.01273		0.68224	-0.01484		0.24731	-0.02028
0.67724	-0.01349		0.67734	-0.0334		-0.00201	-0.01223		0.67725	-0.01409		0.24232	-0.02169
0.67224	-0.01336		0.67233	-0.03227		-0.00193	-0.01132		0.67227	-0.0137		0.23732	-0.02372
0.66724	-0.01337		0.66734	-0.03112		-0.00185	-0.01051		0.66727	-0.01352		0.23233	-0.0261
0.66224	-0.01327		0.66234	-0.03011		-0.0018	-0.00991		0.66227	-0.01333		0.22733	-0.02884
0.65724	-0.0131		0.65735	-0.02909		-0.00173	-0.00913		0.65727	-0.01277		0.22234	-0.03228
0.65225	-0.01296		0.65236	-0.02805		-0.00168	-0.00865		0.65227	-0.01207		0.21734	-0.03642
0.64726	-0.01293		0.64736	-0.02683		-0.00164	-0.00815		0.64729	-0.0115		0.21234	-0.04145
0.64226	-0.01282		0.64236	-0.02582		-0.0016	-0.0077		0.6423	-0.01084		0.20734	-0.0478
0.63726	-0.01256		0.63736	-0.0248		-0.00156	-0.00729		0.6373	-0.01048		0.20234	-0.05582
0.63226	-0.01264		0.63235	-0.02357		-0.0015	-0.00665		0.6323	-0.0101		0.19734	-0.06429
0.62725	-0.01257		0.62735	-0.02242		-0.00148	-0.00638		0.62729	-0.00988		0.19236	-0.07213
0.62225	-0.01231		0.62236	-0.02183		-0.00148	-0.00635		0.62228	-0.0097		0.18736	-0.07919
0.61726	-0.01216		0.61737	-0.021		-0.00145	-0.00602		0.61729	-0.00953		0.18236	-0.08369
0.61226	-0.01202		0.61237	-0.02021		-0.00141	-0.00566		0.61229	-0.00938		0.17737	-0.08563
0.60726	-0.01194		0.60738	-0.01977		-0.0014	-0.0055		0.60729	-0.00908		0.17237	-0.08633
0.60226	-0.0121		0.60238	-0.01933		-0.00138	-0.00527		0.6023	-0.00866		0.16737	-0.08721
0.59726	-0.01228		0.59738	-0.0188		-0.00133	-0.00477		0.5973	-0.00821		0.16237	-0.0888
0.59226	-0.01217		0.59238	-0.01819		-0.0013	-0.00435		0.5923	-0.00818		0.15738	-0.09171
0.58727	-0.01179		0.58738	-0.01768		-0.00127	-0.00402		0.58731	-0.00805		0.15238	-0.09612
0.58227	-0.01157		0.58238	-0.01731		-0.00126	-0.00391		0.5823	-0.0076		0.14738	-0.10168
0.57727	-0.01157		0.57739	-0.01674		-0.0013	-0.00438		0.57729	-0.00756		0.14239	-0.1075
0.57227	-0.01177		0.57239	-0.01645		-0.00133	-0.00474		0.5723	-0.00749		0.13739	-0.11446
0.56727	-0.01206		0.56739	-0.01603		-0.00134	-0.00483		0.56731	-0.00732		0.1324	-0.12328
0.56226	-0.01223		0.56239	-0.01568		-0.00132	-0.00459		0.56231	-0.00708		0.12742	-0.13395
0.55727	-0.01192		0.55738	-0.01532		-0.0013	-0.00438		0.55732	-0.00707		0.12242	-0.14982
0.55227	-0.01163		0.55238	-0.01494		-0.00129	-0.00424		0.55232	-0.00708		0.11742	-0.1724
0.54727	-0.01151		0.54738	-0.01445		-0.00127	-0.00403		0.54731	-0.00696		0.11242	-0.20106
0.54227	-0.01144		0.54239	-0.01438		-0.00124	-0.00368		0.54232	-0.00697		0.10742	-0.22672
0.53727	-0.01162		0.5374	-0.01434		-0.00122	-0.00352		0.53733	-0.00682		0.10242	-0.23298
0.53227	-0.01181		0.5324	-0.01424		-0.00121	-0.0034		0.53233	-0.0068		0.09742	-0.19929
0.52727	-0.01184		0.5274	-0.01411		-0.00121	-0.00345		0.52733	-0.00648		0.09243	-0.14048
0.52227	-0.01167		0.52241	-0.01371		-0.00121	-0.00343		0.52233	-0.00634		0.08743	-0.09894
0.51727	-0.01139		0.51741	-0.01352		-0.0012	-0.00334		0.51732	-0.00615		0.08243	-0.08342
0.51227	-0.01122		0.5124	-0.01343		-0.00117	-0.00299		0.51231	-0.00618		0.07743	-0.08289
0.50727	-0.01126		0.5074	-0.01341		-0.00117	-0.00292		0.50729	-0.0063		0.07243	-0.08757
0.50227	-0.01166		0.50239	-0.01326		-0.00119	-0.00317		0.50228	-0.00635		0.06744	-0.09453
0.49727	-0.01161		0.49739	-0.01304		-0.00119	-0.00321		0.49729	-0.00613		0.06245	-0.10353
0.49227	-0.01154		0.49239	-0.01294		-0.00118	-0.00312		0.4923	-0.006		0.06106	-0.10056
0.48727	-0.01141		0.48739	-0.01282		-0.00119	-0.00318		0.48731	-0.00564
0.48227	-0.01132		0.4824	-0.01268		-0.00117	-0.003		0.48232	-0.00538
0.47727	-0.01143		0.4774	-0.01275		-0.00116	-0.00287		0.47732	-0.00532
0.47226	-0.01175		0.4724	-0.01304		-0.00117	-0.00291		0.47233	-0.00528
0.46726	-0.01186		0.46741	-0.01301		-0.00118	-0.00309		0.46732	-0.00532
0.46227	-0.01193		0.4624	-0.01266		-0.00119	-0.00317		0.46231	-0.00512
0.45727	-0.01194		0.4574	-0.01222		-0.00119	-0.00314		0.45731	-0.00477
0.45227	-0.01188		0.4524	-0.01233		-0.00119	-0.00314		0.45232	-0.00479
0.44727	-0.01185		0.44741	-0.01234		-0.00123	-0.0036		0.44732	-0.00481
0.44227	-0.01198		0.44241	-0.0121		-0.00125	-0.00386		0.44232	-0.00492
0.43727	-0.0122		0.43741	-0.01184		-0.00127	-0.00404		0.43732	-0.00497
0.43227	-0.01224		0.43243	-0.01193		-0.00124	-0.00375		0.43233	-0.00481
0.42727	-0.01225		0.42743	-0.01189		-0.00124	-0.00369		0.42734	-0.00468
0.42227	-0.01221		0.42242	-0.01152		-0.00125	-0.00381		0.42235	-0.00451
0.41727	-0.01212		0.41743	-0.01168		-0.00123	-0.00367		0.41734	-0.00446
0.41227	-0.01234		0.41242	-0.01212		-0.00122	-0.00348		0.41233	-0.00443
0.40727	-0.01283		0.40742	-0.01289		-0.00122	-0.0035		0.40734	-0.00418
0.40227	-0.0128		0.40242	-0.01365		-0.00121	-0.00342		0.40235	-0.00445
0.39727	-0.01282		0.39743	-0.01412		-0.0012	-0.00331		0.39735	-0.00479
0.39228	-0.01208		0.39245	-0.01416		-0.0012	-0.00333		0.39235	-0.00503
0.38729	-0.01131		0.38745	-0.01417		-0.00121	-0.00345		0.38734	-0.00509
0.38229	-0.01121		0.38245	-0.01407		-0.00119	-0.00314		0.38234	-0.00506
0.37729	-0.01162		0.37744	-0.01448		-0.00118	-0.00307		0.37734	-0.00541
0.37229	-0.01194		0.37244	-0.01519		-0.00121	-0.00343		0.37234	-0.00586
0.36729	-0.01205		0.36744	-0.01599		-0.00124	-0.00372		0.36736	-0.00642
0.36229	-0.01246		0.36244	-0.01684		-0.00125	-0.00383		0.36237	-0.00696
0.3573	-0.01295		0.35744	-0.01792		-0.00127	-0.00404		0.35737	-0.00746
0.3523	-0.01324		0.35245	-0.0193		-0.00128	-0.00413		0.35238	-0.00804
0.3473	-0.01356		0.34745	-0.02079		-0.00129	-0.00431		0.34738	-0.00863
0.3423	-0.01403		0.34246	-0.02222		-0.00129	-0.00431		0.34237	-0.00941
0.3373	-0.01446		0.33746	-0.02389		-0.0013	-0.00444		0.33737	-0.01028
0.3323	-0.01505		0.33245	-0.02564		-0.00134	-0.00488		0.33236	-0.01139
0.32729	-0.01611		0.32745	-0.0274		-0.0014	-0.00549		0.32735	-0.01235
0.32229	-0.01717		0.32245	-0.02905		-0.00147	-0.00623		0.32236	-0.01318
0.31729	-0.01819		0.31747	-0.03102		-0.00156	-0.00725		0.31737	-0.0138
0.31229	-0.01938		0.31247	-0.03318		-0.00163	-0.00802		0.31239	-0.01467
0.30728	-0.02033		0.30747	-0.03541		-0.00167	-0.0085		0.30738	-0.01562
0.30228	-0.02103		0.30247	-0.03796		-0.00173	-0.00911		0.30236	-0.01651
0.29728	-0.02195		0.29748	-0.04065		-0.0018	-0.00994		0.29735	-0.01747
0.29229	-0.02319		0.29248	-0.04334		-0.00188	-0.01082		0.29236	-0.0186
0.28729	-0.02465		0.28749	-0.04631		-0.00193	-0.01137		0.28739	-0.02033
0.28229	-0.0267		0.28249	-0.0496		-0.00201	-0.01222		0.28241	-0.0225
0.27729	-0.02935		0.27749	-0.05269		-0.00207	-0.01297		0.27741	-0.0247
0.27229	-0.0312		0.27248	-0.05608		-0.00214	-0.01372		0.2724	-0.02686
0.26729	-0.03268		0.26748	-0.06034		-0.00225	-0.01496		0.26738	-0.02951
0.26229	-0.03399		0.26248	-0.06612		-0.00239	-0.01642		0.26239	-0.03266
0.25729	-0.0357		0.25747	-0.07192		-0.00253	-0.01798		0.25739	-0.03599
0.25228	-0.03763		0.25247	-0.07795		-0.00269	-0.0198		0.25238	-0.03969
0.24728	-0.03947		0.24747	-0.0836		-0.00286	-0.02166		0.24738	-0.04379
0.24228	-0.0405		0.24248	-0.08933		-0.00304	-0.02364		0.24239	-0.04856
0.23728	-0.04113		0.23748	-0.09577		-0.00325	-0.02599		0.2374	-0.05415
0.23227	-0.04161		0.23248	-0.10188		-0.00351	-0.02889		0.23239	-0.06028
0.22727	-0.04261		0.22748	-0.1071		-0.00389	-0.03303		0.22739	-0.06589
0.22227	-0.04448		0.22248	-0.11152		-0.00435	-0.03823		0.2224	-0.07125
0.21727	-0.04744		0.21748	-0.11503		-0.00489	-0.04413		0.21739	-0.07707
0.21227	-0.05084		0.21247	-0.11795		-0.00541	-0.04989		0.21239	-0.08304
0.20728	-0.05378		0.20747	-0.12047		-0.00591	-0.05544		0.20739	-0.08848
0.20228	-0.05748		0.20248	-0.12228		-0.00641	-0.06097		0.20239	-0.09216
0.19728	-0.06232		0.19748	-0.12312		-0.00696	-0.06705		0.19739	-0.0941
0.19227	-0.06634		0.19249	-0.12312		-0.00745	-0.07255		0.1924	-0.09425
0.18727	-0.06943		0.1875	-0.12323		-0.00786	-0.07704		0.1874	-0.0936
0.18226	-0.07209		0.18249	-0.12352		-0.00816	-0.08033		0.1824	-0.09242
0.17726	-0.07454		0.1775	-0.12368		-0.00839	-0.0829		0.17739	-0.0913
0.17227	-0.07725		0.1725	-0.12382		-0.00861	-0.08539		0.17239	-0.09083
0.16727	-0.07982		0.1675	-0.12388		-0.00885	-0.08801		0.1674	-0.09109
0.16227	-0.08202		0.1625	-0.12363		-0.00912	-0.09096		0.1624	-0.09159
0.15727	-0.08386		0.1575	-0.12341		-0.00936	-0.09371		0.15742	-0.09213
0.15227	-0.086		0.1525	-0.12348		-0.00953	-0.09552		0.15242	-0.09256
0.14727	-0.08723		0.14749	-0.12355		-0.00962	-0.09655		0.14742	-0.09293
0.14227	-0.08696		0.1425	-0.12423		-0.00966	-0.09697		0.14242	-0.0933
0.13728	-0.08617		0.13751	-0.12468		-0.00958	-0.09605		0.13743	-0.09355
0.13228	-0.08537		0.13252	-0.12455		-0.00939	-0.09399		0.13244	-0.09351
0.12728	-0.08444		0.12753	-0.12327		-0.00913	-0.09116		0.12745	-0.0924
0.12228	-0.08392		0.12254	-0.12263		-0.00882	-0.08766		0.12245	-0.09115
0.11728	-0.08346		0.11754	-0.12174		-0.00846	-0.08366		0.11745	-0.08986
0.11228	-0.08195		0.11254	-0.12127		-0.00815	-0.08027		0.11244	-0.08894
0.10729	-0.07993		0.10754	-0.12036		-0.00789	-0.07739		0.10744	-0.08802
0.10229	-0.07927		0.10254	-0.11919		-0.0076	-0.0742		0.10245	-0.08672
0.09728	-0.07924		0.09755	-0.11731		-0.00728	-0.07065		0.09745	-0.08485
0.09228	-0.07962		0.09255	-0.11541		-0.007	-0.06754		0.09246	-0.08333
									0.09246	-0.08333

## Sheet: Fig. 3d, S6d
Pt/Cr-Mn-Fe-Co-Ni/Pt(110)			Pt/Co/Pt(110)
PCs Number	j / (mA/cm2)		PCs Number	j / (mA/cm2)
0	6.61423		0	2.87293
100	6.2459		100	2.74368
300	5.80735		300	2.53736
500	5.44121		500	2.28512
1000	4.87628		1000	2.078
1500	4.41808		1500	1.91252
2000	4.13519		2000	1.78051
3000	3.62256		3000	1.64175
4000	3.30573		4000	1.53345
5000	3.00847		5000	1.44586

## Sheet: Fig. 3e, S6e
Pt/Cr-Mn-Fe-Co-Ni/Pt(100)						Pt/Co/Pt(100)						Pt(100)	(comparison)
as-prepared			degraded			as-prepared			degraded
E / V vs.RHE	j / (mA/cm2)		E / V vs.RHE	j / (mA/cm2)		E / V vs.RHE	j / (mA/cm2)		E / V vs.RHE	j / (mA/cm2)		E / V vs.RHE	j / (mA/cm2)
0.08726	-0.05893		0.08745	-0.08515		0.0875	-0.06599		0.08736	-0.07924		0.05343	-0.10076
0.08226	-0.06113		0.08245	-0.08624		0.0825	-0.06879		0.08236	-0.0818		0.05273	-0.0438
0.07727	-0.06326		0.07745	-0.08816		0.0775	-0.07328		0.07736	-0.08598		0.05634	0.01246
0.07227	-0.06733		0.07244	-0.09183		0.0725	-0.07895		0.07236	-0.09164		0.06157	0.03875
0.06726	-0.07422		0.06744	-0.09716		0.0675	-0.08554		0.06735	-0.09815		0.06691	0.0447
0.06226	-0.08434		0.06244	-0.10493		0.06251	-0.09413		0.06237	-0.10573		0.07204	0.04326
0.05725	-0.10038		0.05745	-0.11544		0.05752	-0.10651		0.05738	-0.11757		0.07704	0.04125
0.05283	-0.10076		0.05304	-0.10708		0.05312	-0.10378		0.05306	-0.10782		0.08203	0.03975
0.05285	-0.04161		0.05307	-0.03431		0.05317	-0.0476		0.05327	-0.0396		0.08701	0.03783
0.05684	0.00978		0.05706	0.02332		0.05717	0.000948018		0.05735	0.01354		0.092	0.03587
0.06215	0.03247		0.06236	0.04858		0.06246	0.0235		0.06266	0.03622		0.09699	0.03433
0.06748	0.0396		0.06768	0.05647		0.06777	0.03004		0.06795	0.04179		0.10198	0.03293
0.0726	0.04128		0.07278	0.0585		0.07288	0.03124		0.07304	0.04232		0.10697	0.03166
0.0776	0.0408		0.07778	0.05908		0.07788	0.0321		0.07804	0.04267		0.11197	0.03107
0.08257	0.03985		0.08275	0.05913		0.08286	0.03269		0.08303	0.04289		0.11697	0.03092
0.08755	0.03962		0.08774	0.05898		0.08784	0.0323		0.08801	0.0422		0.12197	0.03009
0.09255	0.03949		0.09273	0.05892		0.09283	0.03226		0.093	0.04133		0.12696	0.02918
0.09755	0.03891		0.09772	0.05873		0.09782	0.03208		0.09799	0.04028		0.13195	0.02856
0.10255	0.03886		0.10271	0.05855		0.10281	0.03174		0.10298	0.03926		0.13693	0.02812
0.10754	0.03828		0.10771	0.05834		0.1078	0.03177		0.10797	0.03859		0.14193	0.02775
0.11253	0.03688		0.11271	0.05802		0.1128	0.03238		0.11296	0.03841		0.14693	0.02761
0.11753	0.03651		0.11771	0.05765		0.1178	0.03239		0.11796	0.0379		0.15192	0.02772
0.12253	0.03699		0.1227	0.05706		0.1228	0.03192		0.12295	0.03707		0.15692	0.02763
0.12753	0.03724		0.1277	0.0559		0.12779	0.03132		0.12794	0.03605		0.16192	0.02763
0.13253	0.03735		0.13269	0.05514		0.13278	0.03087		0.13293	0.03523		0.16691	0.02772
0.13752	0.03713		0.13768	0.05451		0.13776	0.03068		0.13792	0.03467		0.1719	0.02791
0.14251	0.03681		0.14267	0.0534		0.14275	0.03065		0.14291	0.03426		0.1769	0.02824
0.14751	0.03676		0.14766	0.05261		0.14774	0.03082		0.14791	0.03384		0.1819	0.02866
0.15251	0.03745		0.15267	0.05254		0.15275	0.03122		0.15292	0.03365		0.1869	0.02919
0.15751	0.03793		0.15766	0.05249		0.15775	0.03148		0.15792	0.03356		0.19189	0.02988
0.16251	0.03824		0.16266	0.05249		0.16274	0.03198		0.1629	0.0339		0.19689	0.03084
0.1675	0.03852		0.16765	0.05243		0.16774	0.03238		0.16788	0.03427		0.20188	0.03198
0.1725	0.03843		0.17265	0.05231		0.17274	0.03282		0.17287	0.03471		0.20687	0.03334
0.17749	0.03819		0.17765	0.05211		0.17773	0.03334		0.17787	0.03518		0.21188	0.03491
0.18249	0.03873		0.18265	0.05261		0.18272	0.034		0.18287	0.03571		0.21688	0.03639
0.18749	0.0397		0.18765	0.05336		0.18772	0.03462		0.18787	0.03644		0.22187	0.03783
0.19249	0.04054		0.19265	0.05428		0.19271	0.03554		0.19287	0.03734		0.22687	0.03941
0.19749	0.04145		0.19764	0.05547		0.19771	0.03664		0.19786	0.03821		0.23186	0.04087
0.2025	0.04245		0.20264	0.05664		0.20271	0.0376		0.20286	0.03901		0.23686	0.04249
0.2075	0.04304		0.20763	0.05726		0.2077	0.03863		0.20786	0.0398		0.24187	0.04461
0.21249	0.04366		0.21263	0.05809		0.2127	0.03996		0.21286	0.04089		0.24686	0.04676
0.21749	0.04463		0.21763	0.05918		0.2177	0.04126		0.21786	0.04209		0.25186	0.04918
0.22249	0.04542		0.22263	0.06044		0.22269	0.04266		0.22285	0.04327		0.25687	0.05206
0.22749	0.0459		0.22762	0.06212		0.22769	0.04438		0.22784	0.04477		0.26187	0.05472
0.23249	0.04616		0.23261	0.06397		0.23269	0.04586		0.23283	0.04651		0.26687	0.05718
0.23749	0.04624		0.23761	0.06553		0.23769	0.04719		0.23783	0.04869		0.27187	0.05946
0.24248	0.04635		0.24262	0.06707		0.24269	0.04867		0.24283	0.05133		0.27686	0.06109
0.24748	0.04676		0.24761	0.06915		0.24769	0.05013		0.24782	0.0539		0.28186	0.06216
0.25248	0.04728		0.25261	0.07176		0.25268	0.05144		0.25283	0.05671		0.28686	0.06282
0.25748	0.04748		0.25761	0.07497		0.25768	0.05293		0.25783	0.05949		0.29186	0.06305
0.26249	0.0473		0.26261	0.07829		0.26269	0.0543		0.26283	0.06225		0.29685	0.06297
0.26749	0.04697		0.26761	0.08103		0.2677	0.05549		0.26784	0.06481		0.30185	0.06294
0.27248	0.04665		0.2726	0.08328		0.2727	0.05623		0.27284	0.06722		0.30685	0.06293
0.27748	0.04652		0.2776	0.08615		0.27769	0.05628		0.27784	0.0698		0.31185	0.06265
0.28248	0.0463		0.2826	0.09018		0.28268	0.05605		0.28284	0.07209		0.31685	0.06222
0.28748	0.04548		0.28759	0.09466		0.28768	0.05566		0.28783	0.07412		0.32184	0.06189
0.29248	0.04422		0.29259	0.09865		0.29267	0.05507		0.29284	0.07589		0.32684	0.06183
0.29748	0.04265		0.29759	0.10203		0.29767	0.05393		0.29783	0.07654		0.33183	0.0621
0.30247	0.04036		0.30259	0.10443		0.30267	0.05239		0.30282	0.07615		0.33683	0.06317
0.30747	0.03823		0.3076	0.10554		0.30767	0.05071		0.30783	0.07482		0.34183	0.06449
0.31247	0.03649		0.31259	0.10533		0.31268	0.04866		0.31283	0.07242		0.34683	0.06612
0.31747	0.03483		0.31759	0.10366		0.31767	0.04648		0.31782	0.06949		0.35183	0.06763
0.32247	0.03315		0.32259	0.10036		0.32266	0.04446		0.32283	0.06632		0.35682	0.06873
0.32747	0.0319		0.32759	0.09493		0.32766	0.04252		0.32783	0.06283		0.36182	0.06908
0.33247	0.03026		0.33258	0.08825		0.33266	0.04026		0.33282	0.05875		0.36682	0.06871
0.33747	0.02856		0.33758	0.08161		0.33765	0.03818		0.33781	0.05399		0.37181	0.06776
0.34247	0.02769		0.34258	0.07429		0.34265	0.03615		0.34281	0.04842		0.37681	0.06629
0.34747	0.02712		0.34759	0.06646		0.34765	0.03439		0.34781	0.04332		0.38182	0.06434
0.35247	0.0264		0.35258	0.05898		0.35265	0.03308		0.3528	0.03939		0.38681	0.06237
0.35747	0.02523		0.35758	0.05307		0.35765	0.03175		0.35779	0.03628		0.39181	0.06051
0.36247	0.02418		0.36257	0.04851		0.36263	0.03026		0.36278	0.03361		0.3968	0.05863
0.36746	0.02327		0.36757	0.04444		0.36763	0.02871		0.36778	0.03103		0.4018	0.05611
0.37246	0.02285		0.37257	0.0413		0.37263	0.0271		0.37278	0.02882		0.4068	0.05292
0.37746	0.02278		0.37757	0.03896		0.37763	0.02541		0.37779	0.02668		0.4118	0.04961
0.38246	0.0226		0.38256	0.03682		0.38263	0.02364		0.38278	0.02434		0.4168	0.04655
0.38746	0.02235		0.38756	0.03495		0.38762	0.02195		0.38778	0.02209		0.4218	0.04362
0.39245	0.02183		0.39255	0.03318		0.39262	0.02023		0.39277	0.01993		0.42679	0.04081
0.39744	0.02148		0.39754	0.03155		0.39762	0.01823		0.39777	0.0179		0.43179	0.03851
0.40243	0.02113		0.40255	0.03012		0.40262	0.01658		0.40276	0.01597		0.43679	0.03644
0.40743	0.02102		0.40755	0.02888		0.40761	0.0152		0.40776	0.01443		0.44179	0.03452
0.41243	0.02093		0.41255	0.0278		0.41262	0.0139		0.41276	0.01273		0.44678	0.03251
0.41743	0.02056		0.41755	0.02675		0.41763	0.01282		0.41776	0.01126		0.45178	0.03087
0.42243	0.02012		0.42254	0.02568		0.42262	0.0117		0.42277	0.0099		0.45678	0.02932
0.42742	0.01973		0.42754	0.02462		0.42761	0.01062		0.42777	0.00887		0.46178	0.02797
0.43242	0.01933		0.43253	0.02365		0.4326	0.00986		0.43277	0.00782		0.46678	0.02693
0.43742	0.01894		0.43753	0.02288		0.4376	0.00901		0.43776	0.00688		0.47178	0.02593
0.44242	0.01867		0.44253	0.02245		0.44259	0.00834		0.44276	0.00599		0.47677	0.02502
0.44742	0.01827		0.44753	0.02232		0.44759	0.0079		0.44777	0.00565		0.48177	0.02442
0.45242	0.0179		0.45253	0.02241		0.45259	0.00763		0.45278	0.00535		0.48677	0.02389
0.45742	0.01766		0.45753	0.0227		0.45759	0.00742		0.45776	0.00494		0.49177	0.02324
0.46242	0.01726		0.46252	0.02331		0.46259	0.00719		0.46275	0.0046		0.49677	0.02263
0.46741	0.01693		0.46751	0.02411		0.4676	0.00701		0.46775	0.00425		0.50176	0.02202
0.47241	0.01697		0.47251	0.02482		0.4726	0.00693		0.47276	0.004		0.50677	0.02158
0.47741	0.01716		0.47752	0.02554		0.47759	0.00696		0.47776	0.00405		0.51177	0.02133
0.48241	0.01692		0.48251	0.02569		0.48258	0.00718		0.48275	0.0038		0.51678	0.02118
0.48741	0.01677		0.48751	0.02525		0.48757	0.00725		0.48774	0.00376		0.52178	0.02105
0.49241	0.01653		0.49251	0.02457		0.49258	0.00716		0.49273	0.00392		0.52678	0.02093
0.49741	0.01616		0.49751	0.02368		0.49757	0.00709		0.49773	0.00389		0.53179	0.02068
0.50241	0.01619		0.5025	0.023		0.50257	0.00701		0.50274	0.00385		0.53678	0.02034
0.50741	0.01642		0.50751	0.02233		0.50758	0.00689		0.50775	0.00416		0.54178	0.02
0.5124	0.01654		0.51252	0.02169		0.51258	0.007		0.51276	0.00459		0.54678	0.01982
0.5174	0.01618		0.51752	0.02102		0.51759	0.00713		0.51777	0.00527		0.55178	0.01941
0.5224	0.01571		0.52251	0.02041		0.5226	0.00739		0.52277	0.00573		0.55678	0.01909
0.5274	0.01557		0.52751	0.01988		0.5276	0.00766		0.52777	0.00594		0.56177	0.01884
0.5324	0.01561		0.53251	0.01941		0.53261	0.00776		0.53277	0.00587		0.56678	0.01858
0.5374	0.01597		0.5375	0.01914		0.53761	0.00777		0.53776	0.00596		0.57178	0.01821
0.5424	0.01627		0.54251	0.01876		0.5426	0.00779		0.54275	0.00638		0.57677	0.01791
0.5474	0.01617		0.54751	0.0184		0.5476	0.00791		0.54774	0.00672		0.58176	0.01774
0.55239	0.01601		0.5525	0.01811		0.5526	0.00814		0.55274	0.00677		0.58676	0.01744
0.55739	0.01595		0.5575	0.01774		0.55759	0.00833		0.55773	0.00705		0.59176	0.01724
0.56239	0.01576		0.5625	0.0176		0.56258	0.00844		0.56273	0.00739		0.59676	0.01696
0.56738	0.01611		0.5675	0.01772		0.56758	0.00851		0.56774	0.00762		0.60175	0.01678
0.57238	0.01656		0.5725	0.01805		0.5726	0.00854		0.57275	0.00796		0.60675	0.01664
0.57738	0.01667		0.57749	0.01814		0.5776	0.00861		0.57773	0.00862		0.61175	0.01654
0.58239	0.01647		0.58249	0.01826		0.58259	0.00867		0.58272	0.00897		0.61675	0.01641
0.58739	0.01639		0.58748	0.01846		0.58757	0.0088		0.58774	0.00952		0.62175	0.0164
0.59239	0.0164		0.59248	0.01852		0.59256	0.00912		0.59273	0.00994		0.62675	0.01652
0.59739	0.01674		0.59748	0.01876		0.59755	0.00961		0.59773	0.01005		0.63174	0.01657
0.60239	0.01714		0.60248	0.01924		0.60256	0.00972		0.60273	0.0099		0.63674	0.01649
0.60739	0.01753		0.60748	0.01981		0.60756	0.00965		0.60773	0.00975		0.64174	0.0164
0.61238	0.01774		0.61248	0.02027		0.61257	0.00996		0.61272	0.00981		0.64674	0.01645
0.61738	0.01796		0.61748	0.02064		0.61758	0.01032		0.61771	0.01012		0.65173	0.01628
0.62238	0.01799		0.62248	0.02079		0.62258	0.01071		0.62271	0.01075		0.65673	0.01626
0.62737	0.01803		0.62748	0.02122		0.62758	0.011		0.62771	0.01125		0.66173	0.01614
0.63238	0.01832		0.63247	0.0217		0.63257	0.01125		0.63271	0.01117		0.66673	0.01584
0.63737	0.01871		0.63747	0.0222		0.63756	0.01131		0.63771	0.01115		0.67172	0.01554
0.64237	0.01912		0.64247	0.02258		0.64256	0.01152		0.64271	0.01133		0.67672	0.01499
0.64736	0.01921		0.64747	0.02293		0.64756	0.01181		0.6477	0.01144		0.68171	0.01435
0.65235	0.01943		0.65246	0.02318		0.65255	0.01215		0.65269	0.01146		0.68671	0.01378
0.65735	0.01968		0.65746	0.0234		0.65755	0.01251		0.65769	0.0116		0.69171	0.01329
0.66235	0.01978		0.66245	0.02374		0.66255	0.01279		0.6627	0.01171		0.69639	0.01009
0.66735	0.01994		0.66745	0.02404		0.66755	0.01299		0.66771	0.0118		0.69708	5.02646e-05
0.67235	0.02008		0.67244	0.0242		0.67253	0.01319		0.6727	0.01158		0.69346	-0.00604
0.67734	0.02011		0.67744	0.02435		0.67753	0.01339		0.67769	0.01138		0.68823	-0.00812
0.68234	0.02024		0.68244	0.0245		0.68253	0.01358		0.68267	0.01122		0.68288	-0.00869
0.68734	0.02027		0.68744	0.02454		0.68752	0.01362		0.68767	0.01123		0.67775	-0.00933
0.69233	0.0203		0.69245	0.02464		0.69251	0.01385		0.69267	0.0111		0.67275	-0.01004
0.69733	0.02057		0.69744	0.02483		0.69752	0.0139		0.69768	0.01097		0.66778	-0.0108
0.70233	0.02071		0.70244	0.02487		0.70253	0.01408		0.70268	0.01112		0.6628	-0.01123
0.70733	0.02077		0.70744	0.02504		0.70753	0.01452		0.70769	0.01144		0.65782	-0.01158
0.71234	0.02068		0.71244	0.02509		0.71253	0.01457		0.71269	0.01159		0.65283	-0.01211
0.71734	0.02073		0.71743	0.02508		0.71753	0.01458		0.71768	0.01167		0.64783	-0.01259
0.72234	0.02084		0.72243	0.02521		0.72252	0.01474		0.72267	0.01177		0.64284	-0.01315
0.72734	0.02098		0.72744	0.02533		0.72751	0.01485		0.72766	0.0121		0.63785	-0.01372
0.73234	0.02107		0.73243	0.02562		0.73252	0.0151		0.73267	0.01242		0.63285	-0.0141
0.73733	0.02117		0.73743	0.02583		0.73751	0.0155		0.73768	0.013		0.62785	-0.01464
0.74233	0.02117		0.74243	0.02596		0.7425	0.0158		0.74267	0.01354		0.62285	-0.01514
0.74733	0.02128		0.74743	0.02611		0.74751	0.01615		0.74766	0.01434		0.61786	-0.01551
0.75232	0.02142		0.75243	0.02634		0.75251	0.01662		0.75266	0.01503		0.61286	-0.01606
0.75733	0.02158		0.75744	0.02656		0.75752	0.01678		0.75766	0.01563		0.60787	-0.01652
0.76233	0.02181		0.76244	0.02679		0.76251	0.01685		0.76266	0.01605		0.60288	-0.01704
0.76732	0.02205		0.76743	0.02707		0.7675	0.01697		0.76765	0.01638		0.59788	-0.01747
0.77232	0.02211		0.77242	0.0274		0.77251	0.01725		0.77265	0.01676		0.59288	-0.01764
0.77731	0.02197		0.77741	0.02775		0.77751	0.01761		0.77766	0.01756		0.58789	-0.01786
0.78231	0.02192		0.78241	0.02808		0.7825	0.01816		0.78267	0.0186		0.58289	-0.01798
0.78731	0.02209		0.78741	0.02859		0.7875	0.01851		0.78767	0.01921		0.5779	-0.01821
0.79231	0.02228		0.79241	0.02935		0.7925	0.01882		0.79267	0.02007		0.5729	-0.01857
0.79731	0.02253		0.79741	0.03006		0.79752	0.01921		0.79766	0.02178		0.5679	-0.0189
0.80231	0.02275		0.80241	0.03086		0.80251	0.01994		0.80266	0.0234		0.5629	-0.01916
0.8073	0.02296		0.8074	0.03192		0.8075	0.02054		0.80766	0.02522		0.55791	-0.01917
0.8123	0.02306		0.8124	0.03326		0.81249	0.02107		0.81266	0.02717		0.55291	-0.0192
0.8173	0.02298		0.8174	0.03482		0.8175	0.02176		0.81766	0.02955		0.54791	-0.01914
0.8223	0.02339		0.8224	0.03716		0.82249	0.02254		0.82266	0.03195		0.54292	-0.01918
0.8273	0.024		0.8274	0.0397		0.8275	0.02325		0.82766	0.03432		0.53792	-0.01927
0.8323	0.02443		0.8324	0.04237		0.83249	0.02395		0.83266	0.03692		0.53293	-0.01951
0.8373	0.02449		0.83741	0.0448		0.83748	0.02485		0.83766	0.03932		0.52792	-0.0198
0.8423	0.02459		0.84239	0.04683		0.84249	0.02584		0.84264	0.04165		0.52292	-0.02013
0.84729	0.02457		0.84739	0.04853		0.8475	0.02684		0.84764	0.04419		0.51792	-0.0205
0.85229	0.02498		0.85239	0.05023		0.85248	0.0278		0.85265	0.04673		0.51292	-0.02112
0.85729	0.02607		0.85739	0.0523		0.85749	0.02875		0.85765	0.04899		0.50791	-0.02183
0.86229	0.02693		0.8624	0.05464		0.86248	0.02984		0.86264	0.05123		0.50291	-0.02273
0.86729	0.02753		0.8674	0.05726		0.86747	0.031		0.86764	0.05339		0.49791	-0.02402
0.87229	0.02783		0.87239	0.05962		0.87247	0.03208		0.87264	0.05521		0.49291	-0.02551
0.87728	0.02806		0.87738	0.06164		0.87748	0.03316		0.87763	0.0571		0.48792	-0.02706
0.88228	0.02849		0.88238	0.0634		0.88248	0.03457		0.88263	0.05874		0.48292	-0.02864
0.88728	0.02995		0.88738	0.06489		0.88749	0.03574		0.88763	0.06003		0.47793	-0.02997
0.89228	0.03135		0.89239	0.06628		0.89249	0.03686		0.89264	0.06127		0.47293	-0.03111
0.89728	0.03205		0.89738	0.0676		0.89748	0.03807		0.89764	0.06248		0.46793	-0.03224
0.90228	0.03263		0.90238	0.06893		0.90247	0.03949		0.90263	0.06377		0.46293	-0.03345
0.90728	0.03365		0.90737	0.07001		0.90745	0.04078		0.90761	0.06504		0.45793	-0.03494
0.91227	0.03452		0.91237	0.07081		0.91246	0.04222		0.91261	0.06639		0.45293	-0.03664
0.91727	0.03591		0.91737	0.07184		0.91747	0.04362		0.91761	0.06787		0.44794	-0.03889
0.92228	0.03765		0.92237	0.07313		0.92247	0.04509		0.9226	0.0693		0.44295	-0.04129
0.92728	0.03921		0.92737	0.07426		0.92748	0.04653		0.92761	0.07056		0.43795	-0.04388
0.93227	0.04045		0.93237	0.07542		0.93247	0.04795		0.93262	0.07212		0.43295	-0.04676
0.93727	0.04154		0.93737	0.07681		0.93746	0.04923		0.93762	0.07397		0.42795	-0.0498
0.94226	0.04251		0.94236	0.07809		0.94246	0.05081		0.94262	0.07562		0.42295	-0.05257
0.94726	0.04362		0.94737	0.07951		0.94746	0.05248		0.94761	0.07725		0.41796	-0.05545
0.95226	0.04508		0.95237	0.08143		0.95245	0.05396		0.95261	0.07906		0.41296	-0.05826
0.95727	0.04661		0.95736	0.08361		0.95744	0.05535		0.95762	0.0811		0.40797	-0.06046
0.96227	0.0481		0.96236	0.08572		0.96245	0.05716		0.96261	0.08336		0.40296	-0.06263
0.96727	0.04928		0.96736	0.0873		0.96744	0.05894		0.96761	0.08523		0.39796	-0.06467
0.97226	0.05041		0.97237	0.08861		0.97244	0.06057		0.97261	0.08659		0.39296	-0.06645
0.97726	0.05171		0.97737	0.08956		0.97743	0.06238		0.9776	0.0876		0.38797	-0.0681
0.98226	0.05374		0.98237	0.09044		0.98243	0.06436		0.98261	0.08863		0.38297	-0.06945
0.98726	0.05641		0.98736	0.09121		0.98744	0.0668		0.9876	0.08992		0.37797	-0.07092
0.99225	0.05962		0.99235	0.09184		0.99244	0.06916		0.99258	0.09114		0.37297	-0.07241
0.99667	0.05447		0.99676	0.08288		0.99683	0.06275		0.99688	0.08148		0.36797	-0.07405
0.99671	0.03303		0.99676	0.05144		0.99676	0.0367		0.99666	0.04963		0.36297	-0.07558
0.99278	0.01698		0.99279	0.02609		0.99278	0.01526		0.99259	0.02438		0.35797	-0.07673
0.98749	0.00717		0.98749	0.01261		0.98749	0.0038		0.98729	0.0112		0.35298	-0.07711
0.98217	0.00102		0.98217	0.00601		0.98216	-0.00213		0.98198	0.00529		0.34798	-0.07703
0.97705	-0.00233		0.97706	0.00244		0.97703	-0.00575		0.97688	0.00161		0.34298	-0.076
0.97206	-0.00397		0.97206	-0.000145209		0.97204	-0.00852		0.97188	-0.00112		0.33798	-0.07441
0.96709	-0.00512		0.9671	-0.00203		0.96708	-0.0107		0.96691	-0.00352		0.33298	-0.07292
0.96209	-0.00612		0.96212	-0.00356		0.96211	-0.01271		0.96193	-0.00594		0.32799	-0.07158
0.95709	-0.00715		0.95712	-0.00492		0.95713	-0.01442		0.95694	-0.00816		0.32299	-0.0706
0.95209	-0.008		0.95213	-0.00595		0.95213	-0.0157		0.95195	-0.00994		0.31799	-0.07039
0.9471	-0.00855		0.94713	-0.00692		0.94712	-0.01667		0.94695	-0.0115		0.313	-0.07048
0.9421	-0.0088		0.94214	-0.00795		0.94214	-0.01773		0.94195	-0.01305		0.308	-0.07075
0.93711	-0.00902		0.93715	-0.00917		0.93716	-0.01851		0.93696	-0.01446		0.303	-0.07133
0.93212	-0.00933		0.93215	-0.01083		0.93216	-0.01917		0.93198	-0.01591		0.298	-0.07201
0.92713	-0.00947		0.92715	-0.01302		0.92717	-0.01991		0.927	-0.01769		0.29301	-0.07297
0.92213	-0.00995		0.92215	-0.01548		0.92217	-0.02056		0.922	-0.01941		0.28801	-0.0736
0.91713	-0.01035		0.91714	-0.01815		0.91716	-0.02117		0.91698	-0.02134		0.28301	-0.07373
0.91213	-0.01033		0.91216	-0.02042		0.91217	-0.02188		0.91199	-0.02334		0.27801	-0.07341
0.90714	-0.01057		0.90717	-0.02245		0.90718	-0.02247		0.907	-0.02525		0.27301	-0.0725
0.90214	-0.01101		0.90218	-0.02459		0.90218	-0.02313		0.90202	-0.02756		0.26801	-0.07108
0.89714	-0.01103		0.89719	-0.0265		0.89718	-0.02349		0.89703	-0.03021		0.26301	-0.06933
0.89214	-0.01115		0.89219	-0.02834		0.89219	-0.02393		0.89203	-0.03296		0.25801	-0.06734
0.88714	-0.01132		0.88719	-0.03019		0.8872	-0.02455		0.88702	-0.03559		0.253	-0.06508
0.88215	-0.01137		0.88218	-0.03223		0.88221	-0.02524		0.88202	-0.03843		0.248	-0.06256
0.87715	-0.0114		0.87719	-0.03439		0.87719	-0.02584		0.87702	-0.04124		0.243	-0.06042
0.87215	-0.0113		0.8722	-0.03675		0.87218	-0.02621		0.87203	-0.04373		0.238	-0.05882
0.86715	-0.01151		0.86721	-0.03921		0.86718	-0.02659		0.86704	-0.04621		0.233	-0.05708
0.86216	-0.01176		0.86221	-0.04163		0.8622	-0.02727		0.86205	-0.04858		0.22801	-0.05535
0.85715	-0.01201		0.85721	-0.04416		0.85722	-0.02771		0.85705	-0.05092		0.22301	-0.05349
0.85216	-0.01216		0.85221	-0.04633		0.85223	-0.02794		0.85204	-0.05315		0.21801	-0.05183
0.84716	-0.01222		0.84721	-0.04814		0.84723	-0.0283		0.84704	-0.05569		0.21301	-0.05017
0.84216	-0.01198		0.84221	-0.04963		0.84223	-0.02861		0.84204	-0.05799		0.20801	-0.04848
0.83716	-0.01167		0.83721	-0.05099		0.83723	-0.02884		0.83705	-0.06026		0.20301	-0.04708
0.83216	-0.0115		0.83221	-0.05218		0.83225	-0.02913		0.83206	-0.06234		0.19801	-0.04583
0.82716	-0.01169		0.82721	-0.05335		0.82725	-0.02928		0.82707	-0.06373		0.19302	-0.04476
0.82216	-0.01238		0.82222	-0.05448		0.82224	-0.02939		0.82208	-0.06442		0.18802	-0.04414
0.81716	-0.01211		0.81722	-0.05521		0.81724	-0.02933		0.81708	-0.06481		0.18303	-0.04357
0.81216	-0.01188		0.81222	-0.05573		0.81223	-0.02934		0.81207	-0.06527		0.17803	-0.04309
0.80716	-0.01185		0.80722	-0.05576		0.80724	-0.02904		0.80707	-0.06525		0.17303	-0.04284
0.80216	-0.01175		0.80222	-0.05554		0.80225	-0.02892		0.80208	-0.06503		0.16803	-0.04243
0.79717	-0.01173		0.79722	-0.05509		0.79725	-0.029		0.7971	-0.06468		0.16303	-0.04223
0.79217	-0.01203		0.79224	-0.0548		0.79225	-0.02881		0.7921	-0.06424		0.15804	-0.04248
0.78717	-0.01221		0.78725	-0.0543		0.78725	-0.02871		0.7871	-0.0635		0.15304	-0.04273
0.78217	-0.0119		0.78225	-0.05346		0.78226	-0.02866		0.78208	-0.06249		0.14804	-0.04282
0.77717	-0.01165		0.77724	-0.05246		0.77726	-0.02836		0.77708	-0.06136		0.14304	-0.04278
0.77217	-0.0115		0.77223	-0.05143		0.77225	-0.0283		0.77209	-0.06041		0.13804	-0.04269
0.76718	-0.01135		0.76723	-0.05039		0.76725	-0.02839		0.76709	-0.05917		0.13306	-0.04274
0.76218	-0.01143		0.76224	-0.04958		0.76226	-0.02842		0.76207	-0.05766		0.12807	-0.04261
0.75718	-0.01134		0.75724	-0.04875		0.75727	-0.02803		0.75707	-0.05602		0.12307	-0.04272
0.75218	-0.01113		0.75224	-0.04736		0.75226	-0.02769		0.75208	-0.05434		0.11807	-0.04283
0.74718	-0.01091		0.74724	-0.04591		0.74726	-0.02759		0.74708	-0.053		0.11306	-0.04332
0.74218	-0.0105		0.74224	-0.04452		0.74228	-0.02721		0.74209	-0.05171		0.10806	-0.04425
0.73718	-0.01023		0.73725	-0.04309		0.73729	-0.02696		0.73711	-0.05032		0.10306	-0.04533
0.73219	-0.01031		0.73225	-0.04183		0.7323	-0.02679		0.7321	-0.04897		0.09807	-0.04627
0.72719	-0.01037		0.72726	-0.04076		0.7273	-0.02658		0.7271	-0.04753		0.09308	-0.04742
0.72219	-0.01035		0.72226	-0.03965		0.72229	-0.02652		0.7221	-0.04625		0.08808	-0.04886
0.71719	-0.01015		0.71726	-0.03852		0.71728	-0.02658		0.71711	-0.04504		0.08308	-0.05086
0.71219	-0.00996		0.71225	-0.03738		0.71227	-0.02648		0.71212	-0.0437		0.07808	-0.05468
0.70718	-0.0098		0.70726	-0.03632		0.70727	-0.026		0.70712	-0.04241		0.07307	-0.06059
0.70218	-0.00971		0.70226	-0.03542		0.70228	-0.0258		0.70212	-0.04132		0.06808	-0.06827
0.69719	-0.00978		0.69727	-0.03463		0.69729	-0.02561		0.69711	-0.04031		0.06309	-0.07846
0.69219	-0.00985		0.69227	-0.03377		0.6923	-0.02546		0.69209	-0.0391		0.0581	-0.09307
0.68719	-0.00971		0.68727	-0.0328		0.68729	-0.02538		0.6871	-0.03787		0.65244	-0.02208
0.68219	-0.00947		0.68227	-0.03175		0.68229	-0.02507		0.68212	-0.03672		0.64745	-0.0208
0.67719	-0.00934		0.67727	-0.03088		0.6773	-0.0248		0.67712	-0.03583		0.64245	-0.01952
0.67219	-0.00927		0.67227	-0.03019		0.67231	-0.02451		0.67213	-0.03496		0.63745	-0.01833
0.6672	-0.00927		0.66728	-0.02958		0.66731	-0.02411		0.66714	-0.03429		0.63246	-0.01723
0.6622	-0.00932		0.66228	-0.02897		0.66231	-0.02379		0.66213	-0.03363		0.62745	-0.01619
0.6572	-0.00931		0.65728	-0.02789		0.65731	-0.0236		0.65713	-0.03299		0.62245	-0.0155
0.65221	-0.00927		0.65229	-0.02686		0.65232	-0.02349		0.65213	-0.03225		0.61745	-0.01474
0.64721	-0.00927		0.6473	-0.02609		0.64733	-0.02318		0.64713	-0.03174		0.61245	-0.01397
0.64221	-0.00923		0.64231	-0.02546		0.64232	-0.02269		0.64214	-0.03111		0.60746	-0.01339
0.63721	-0.00917		0.63731	-0.0248		0.63731	-0.02217		0.63714	-0.03075		0.60247	-0.01292
0.63221	-0.00931		0.6323	-0.02437		0.63232	-0.02181		0.63214	-0.03022		0.59747	-0.01255
0.62721	-0.00924		0.62729	-0.02395		0.62733	-0.02153		0.62714	-0.02949		0.59247	-0.01222
0.62221	-0.00903		0.62229	-0.02342		0.62233	-0.02142		0.62215	-0.02924		0.58746	-0.012
0.61721	-0.00894		0.61729	-0.0229		0.61733	-0.0212		0.61716	-0.02895		0.58247	-0.0119
0.61222	-0.00885		0.6123	-0.02252		0.61232	-0.021		0.61216	-0.02877		0.57747	-0.01189
0.60722	-0.00891		0.6073	-0.02241		0.60733	-0.02084		0.60716	-0.02875		0.57248	-0.01202
0.60222	-0.00898		0.6023	-0.02238		0.60234	-0.02067		0.60217	-0.02849		0.56748	-0.01209
0.59722	-0.00905		0.59731	-0.02231		0.59735	-0.02036		0.59715	-0.02819		0.56248	-0.01223
0.59222	-0.00911		0.59231	-0.02168		0.59233	-0.02004		0.59215	-0.0279		0.55747	-0.0124
0.58722	-0.00921		0.58731	-0.02095		0.58733	-0.01982		0.58716	-0.02726		0.55247	-0.01246
0.58222	-0.00907		0.58232	-0.02041		0.58233	-0.01967		0.58218	-0.02671		0.54747	-0.01251
0.57722	-0.00908		0.57732	-0.02019		0.57734	-0.01968		0.57717	-0.02658		0.54248	-0.01268
0.57222	-0.00942		0.57232	-0.02015		0.57235	-0.0197		0.57218	-0.02666		0.53749	-0.0128
0.56722	-0.00971		0.56732	-0.01998		0.56735	-0.01962		0.56717	-0.0266		0.53249	-0.01274
0.56222	-0.00968		0.56232	-0.0197		0.56235	-0.0196		0.56217	-0.02606		0.52749	-0.01265
0.55722	-0.00934		0.55732	-0.01946		0.55735	-0.01954		0.55716	-0.02528		0.5225	-0.01247
0.55222	-0.00917		0.55232	-0.01917		0.55235	-0.01936		0.55217	-0.02468		0.51749	-0.01216
0.54722	-0.00913		0.54733	-0.01918		0.54736	-0.01922		0.5472	-0.02455		0.51248	-0.01184
0.54223	-0.00919		0.54233	-0.01938		0.54235	-0.01927		0.5422	-0.02448		0.50746	-0.01164
0.53723	-0.00942		0.53734	-0.01961		0.53736	-0.01935		0.53719	-0.02434		0.50247	-0.0113
0.53222	-0.00949		0.53233	-0.01977		0.53236	-0.01938		0.53219	-0.02404		0.49747	-0.01102
0.52722	-0.00955		0.52733	-0.01966		0.52736	-0.01934		0.52719	-0.02365		0.49246	-0.0108
0.52223	-0.00938		0.52233	-0.01972		0.52236	-0.01926		0.52219	-0.0233		0.48747	-0.01044
0.51723	-0.00915		0.51733	-0.01994		0.51736	-0.01923		0.51719	-0.02297		0.48248	-0.01008
0.51223	-0.00931		0.51233	-0.02025		0.51235	-0.0194		0.51217	-0.02286		0.47747	-0.00983
0.50723	-0.00964		0.50733	-0.02075		0.50734	-0.01946		0.50717	-0.02275		0.47248	-0.00973
0.50223	-0.00973		0.50233	-0.02143		0.50234	-0.01943		0.50218	-0.02258		0.46748	-0.00978
0.49723	-0.00966		0.49732	-0.02221		0.49734	-0.01942		0.49717	-0.02223		0.46247	-0.00981
0.49223	-0.00949		0.49232	-0.02327		0.49233	-0.0195		0.49217	-0.0219		0.45748	-0.00989
0.48723	-0.00945		0.48732	-0.0245		0.48733	-0.01962		0.48718	-0.02149		0.45248	-0.01022
0.48223	-0.00941		0.48233	-0.0257		0.48235	-0.01963		0.48219	-0.02158		0.44749	-0.01068
0.47723	-0.00953		0.47734	-0.02661		0.47735	-0.01982		0.47719	-0.02178		0.4425	-0.01089
0.47223	-0.00981		0.47234	-0.02721		0.47235	-0.01987		0.47218	-0.02164		0.43749	-0.01096
0.46721	-0.01006		0.46733	-0.02707		0.46735	-0.01983		0.46718	-0.02171		0.43249	-0.01094
0.46222	-0.01038		0.46233	-0.02612		0.46235	-0.01995		0.46218	-0.02201		0.42749	-0.01085
0.45723	-0.01051		0.45733	-0.02474		0.45735	-0.01985		0.45718	-0.02192		0.42249	-0.01084
0.45223	-0.01076		0.45235	-0.02364		0.45235	-0.01975		0.45217	-0.0221		0.4175	-0.01087
0.44723	-0.01119		0.44735	-0.02283		0.44737	-0.0198		0.44719	-0.02263		0.41251	-0.01108
0.44223	-0.01182		0.44235	-0.02256		0.44238	-0.01992		0.4422	-0.02305		0.40751	-0.01137
0.43723	-0.0125		0.43735	-0.02263		0.43737	-0.02003		0.43719	-0.02354		0.4025	-0.01184
0.43222	-0.01305		0.43234	-0.02292		0.43236	-0.0204		0.43218	-0.02361		0.39749	-0.01227
0.42722	-0.01359		0.42734	-0.02348		0.42737	-0.02079		0.42719	-0.02376		0.3925	-0.01263
0.42222	-0.01434		0.42234	-0.02447		0.42236	-0.02113		0.42221	-0.0243		0.38751	-0.01303
0.41722	-0.0154		0.41734	-0.026		0.41737	-0.02178		0.41722	-0.02595		0.38251	-0.01347
0.41223	-0.01641		0.41235	-0.02756		0.41237	-0.02282		0.41222	-0.02758		0.37751	-0.01407
0.40723	-0.0177		0.40735	-0.02927		0.40737	-0.02379		0.40721	-0.02918		0.37251	-0.0149
0.40222	-0.01817		0.40235	-0.03036		0.40238	-0.02475		0.40221	-0.0308		0.36751	-0.01584
0.39723	-0.01847		0.39735	-0.03114		0.39738	-0.02576		0.3972	-0.03248		0.36251	-0.01686
0.39224	-0.01744		0.39236	-0.03183		0.39239	-0.02694		0.3922	-0.03402		0.35752	-0.01802
0.38725	-0.0164		0.38736	-0.03284		0.38739	-0.02812		0.38721	-0.03546		0.35253	-0.01947
0.38226	-0.0164		0.38237	-0.03439		0.38239	-0.02926		0.38222	-0.03671		0.34752	-0.02105
0.37726	-0.01738		0.37737	-0.03631		0.37739	-0.03043		0.37722	-0.03835		0.34253	-0.02263
0.37225	-0.01848		0.37237	-0.03829		0.37238	-0.03165		0.3722	-0.04027		0.33752	-0.02437
0.36725	-0.01913		0.36737	-0.04025		0.36738	-0.03321		0.36721	-0.04199		0.33252	-0.02633
0.36225	-0.02		0.36238	-0.04246		0.36239	-0.03475		0.36222	-0.04365		0.32752	-0.02826
0.35725	-0.02096		0.35738	-0.0452		0.35738	-0.03633		0.35723	-0.04571		0.32253	-0.03039
0.35225	-0.02234		0.35238	-0.04857		0.35239	-0.03783		0.35223	-0.048		0.31754	-0.03288
0.34725	-0.02399		0.34739	-0.05284		0.34739	-0.03923		0.34723	-0.05062		0.31254	-0.03542
0.34225	-0.02604		0.34239	-0.0577		0.34239	-0.04045		0.34223	-0.05393		0.30754	-0.03803
0.33725	-0.02704		0.33739	-0.06234		0.3374	-0.04236		0.33723	-0.0584		0.30254	-0.04084
0.33225	-0.02775		0.33238	-0.06846		0.3324	-0.04416		0.33224	-0.06344		0.29754	-0.04353
0.32725	-0.02877		0.32737	-0.07635		0.3274	-0.04576		0.32724	-0.06854		0.29254	-0.04596
0.32224	-0.02978		0.32238	-0.08399		0.3224	-0.04746		0.32224	-0.07313		0.28755	-0.04819
0.31724	-0.03079		0.31738	-0.09153		0.3174	-0.0495		0.31724	-0.07738		0.28255	-0.04999
0.31224	-0.03199		0.31239	-0.09907		0.3124	-0.05157		0.31225	-0.08168		0.27755	-0.05134
0.30724	-0.03274		0.30739	-0.10456		0.30741	-0.05332		0.30725	-0.08575		0.27254	-0.0522
0.30224	-0.03301		0.30238	-0.10857		0.30242	-0.05549		0.30225	-0.08937		0.26754	-0.05279
0.29723	-0.0332		0.29738	-0.11196		0.29742	-0.05773		0.29725	-0.09221		0.26254	-0.05319
0.29224	-0.03362		0.29238	-0.11438		0.29242	-0.0603		0.29225	-0.09391		0.25754	-0.05338
0.28724	-0.03429		0.28739	-0.11529		0.28742	-0.06277		0.28725	-0.09453		0.25253	-0.05375
0.28225	-0.03511		0.28239	-0.11514		0.28241	-0.06512		0.28225	-0.09435		0.24754	-0.05392
0.27724	-0.0362		0.27738	-0.11367		0.27741	-0.06717		0.27725	-0.0933		0.24254	-0.05407
0.27224	-0.0369		0.27238	-0.11046		0.27242	-0.06918		0.27226	-0.09128		0.23754	-0.05451
0.26724	-0.03768		0.26738	-0.10638		0.26742	-0.0709		0.26726	-0.08873		0.23254	-0.05476
0.26224	-0.03858		0.26239	-0.10199		0.26241	-0.07215		0.26225	-0.08586		0.22755	-0.05526
0.25724	-0.03967		0.25738	-0.09786		0.25741	-0.07301		0.25725	-0.08261		0.22255	-0.0557
0.25223	-0.0409		0.25238	-0.09419		0.25241	-0.07356		0.25226	-0.07986		0.21755	-0.05625
0.24723	-0.04229		0.24738	-0.09045		0.24741	-0.07337		0.24725	-0.07729		0.21255	-0.05693
0.24223	-0.04317		0.24238	-0.08658		0.2424	-0.07275		0.24226	-0.07483		0.20754	-0.05737
0.23723	-0.04325		0.23737	-0.08349		0.23741	-0.07192		0.23726	-0.07284		0.20254	-0.05807
0.23223	-0.04334		0.23238	-0.08149		0.23241	-0.0705		0.23225	-0.07111		0.19755	-0.05857
0.22723	-0.04403		0.22738	-0.08		0.22741	-0.06894		0.22726	-0.06948		0.19255	-0.05905
0.22223	-0.04528		0.22238	-0.07877		0.22241	-0.06743		0.22226	-0.06795		0.18756	-0.05985
0.21723	-0.0461		0.21738	-0.07785		0.21741	-0.0661		0.21726	-0.06676		0.18256	-0.06055
0.21223	-0.04601		0.21238	-0.07667		0.2124	-0.06488		0.21226	-0.0656		0.17756	-0.06112
0.20723	-0.04491		0.20738	-0.07507		0.20741	-0.06351		0.20726	-0.06448		0.17256	-0.06166
0.20223	-0.04406		0.20238	-0.07371		0.20241	-0.06215		0.20226	-0.06326		0.16756	-0.06201
0.19723	-0.04404		0.19738	-0.0729		0.19742	-0.06068		0.19726	-0.06265		0.16257	-0.06248
0.19223	-0.04379		0.19238	-0.07224		0.19242	-0.05942		0.19226	-0.06222		0.15757	-0.06319
0.18722	-0.04359		0.18738	-0.07184		0.18743	-0.05836		0.18726	-0.06201		0.15257	-0.06394
0.18222	-0.04369		0.18238	-0.07165		0.18242	-0.05748		0.18227	-0.06175		0.14757	-0.06484
0.17722	-0.04311		0.17738	-0.07135		0.17742	-0.05679		0.17727	-0.06138		0.14257	-0.06584
0.17222	-0.04223		0.17238	-0.07115		0.17243	-0.05631		0.17227	-0.06117		0.13758	-0.06661
0.16722	-0.04161		0.16738	-0.0711		0.16744	-0.05574		0.16727	-0.06099		0.13259	-0.06698
0.16223	-0.04196		0.16239	-0.07118		0.16244	-0.05536		0.16227	-0.06086		0.1276	-0.06657
0.15722	-0.04286		0.15739	-0.07141		0.15744	-0.0554		0.15729	-0.06131		0.12261	-0.066
0.15222	-0.04418		0.15239	-0.07212		0.15244	-0.05547		0.15229	-0.06185		0.11761	-0.06501
0.14722	-0.04441		0.14739	-0.07297		0.14743	-0.0556		0.14729	-0.06267		0.1126	-0.06471
0.14222	-0.04409		0.14238	-0.07388		0.14244	-0.05582		0.14228	-0.06358		0.10759	-0.06494
0.13723	-0.04361		0.13739	-0.07496		0.13743	-0.05602		0.13729	-0.0641		0.10259	-0.06508
0.13224	-0.04396		0.1324	-0.07582		0.13243	-0.05626		0.1323	-0.06503		0.0976	-0.0651
0.12724	-0.04438		0.12741	-0.07667		0.12745	-0.05631		0.12731	-0.06603		0.0926	-0.06544
0.12224	-0.04536		0.1224	-0.0781		0.12247	-0.05643		0.1223	-0.06687		0.08761	-0.06626
0.11723	-0.04708		0.11741	-0.07939		0.11747	-0.05653		0.1173	-0.06795		0.08261	-0.06764
0.11224	-0.04744		0.1124	-0.08033		0.11247	-0.05771		0.1123	-0.06956		0.0776	-0.07064
0.10724	-0.04676		0.1074	-0.08111		0.10746	-0.0596		0.1073	-0.07157		0.0726	-0.0756
0.10224	-0.04878		0.1024	-0.08199		0.10246	-0.06124		0.1023	-0.07328		0.0676	-0.08311
0.09724	-0.05217		0.09741	-0.08278		0.09747	-0.06269		0.09731	-0.0749		0.06262	-0.09387
0.09224	-0.0556		0.09241	-0.08375		0.09248	-0.06442		0.09232	-0.07688		0.05763	-0.10915
									0.09232	-0.07688

## Sheet: Fig. 3f, S6f
Pt/Cr-Mn-Fe-Co-Ni/Pt(100)			Pt/Co/Pt(100)
PCs Number	j / (mA/cm2)		PCs Number	j / (mA/cm2)
0	1.33072		0	0.47297
100	1.17307		100	0.43318
300	1.18234		300	0.43812
500	1.17616		500	0.43256
1000	1.19794		1000	0.44963
1500	1.20151		1500	0.44968
2000	1.2174		2000	0.45331
3000	1.27357		3000	0.45845
4000	1.34406		4000	0.45299
5000	1.43689		5000	0.45052

## Sheet: Fig. 4a,b,d,e,g,h
						FOV1				FOV2

## Sheet: Fig. 4c,f,i
Pt_Cr-Mn-Fe-Co-Ni_Pt(111)							Pt_Cr-Mn-Fe-Co-Ni_Pt(110)							Pt_Cr-Mn-Fe-Co-Ni_Pt(100)
as-synthesized			degraded	(after 5000 PC-loadings)			as-synthesized			degraded	(after 5000 PC-loadings)			as-synthesized			degraded	(after 5000 PC-loadings)
Distance / nm	Intensity / CPS		Distance / nm	Intensity / CPS			Distance / nm	Intensity / CPS		Distance / nm	Intensity / CPS			Distance / nm	Intensity / CPS		Distance / nm	Intensity / CPS
0	7.5186		0	27.6382			0	18.0982		0	56.9485			0	15.2082		0	25.3721
0.04049	7.47111		0.04857	26.6076			0.04	14.0353		0.04663	76.2563			0.04115	12.4365		0.04663	23.7335
0.08097	7.22841		0.09714	25.7475			0.08	10.4245		0.09325	93.275			0.0823	9.9615		0.09325	22.2893
0.12146	7.19072		0.14571	25.0582			0.12	7.26569		0.13988	108.005			0.12346	7.78315		0.13988	21.0394
0.16194	7.41684		0.19428	24.5395			0.16	4.55895		0.18651	120.445			0.16461	5.90148		0.18651	19.9838
0.20243	8.04999		0.24285	24.1914			0.2	2.30427		0.23314	130.596			0.20576	4.31649		0.23314	19.1226
0.24291	7.95954		0.29142	24.014			0.24	0.50163		0.27976	138.459			0.24691	3.02818		0.27976	18.4557
0.2834	8.50223		0.33999	24.0072			0.28	-0.84896		0.32639	144.032			0.28807	2.03655		0.32639	17.9832
0.32389	8.50223		0.38856	24.1656			0.32	-1.74749		0.37302	145.333			0.32922	1.3416		0.37302	16.7306
0.36437	8.95448		0.43713	24.5167			0.36	-2.19398		0.41964	146.281			0.37037	0.94332		0.41964	17.9807
0.40486	9.45195		0.4857	25.9032			0.4	-2.18842		0.46627	139.86			0.41152	0.84173		0.46627	19.1456
0.44534	9.99465		0.53427	26.7421			0.44	-1.7308		0.5129	138.235			0.45267	1.03682		0.5129	20.0017
0.48583	10.3565		0.58284	27.352			0.48	-0.82114		0.55952	137.572			0.49383	1.52858		0.55952	19.1802
0.52632	11.1705		0.63141	26.7774			0.52	0.54058		0.60615	133.595			0.53498	2.31703		0.60615	16.3316
0.5668	12.3916		0.67998	26.19			0.56	2.35434		0.65278	133.238			0.57613	3.40215		0.65278	17.3038
0.60729	14.2458		0.72855	25.0317			0.6	4.62016		0.69941	133.633			0.61728	4.78396		0.69941	16.8628
0.64777	15.6025		0.77712	24.0235			0.64	4.59343		0.74603	139.231			0.65844	4.45386		0.74603	16.7133
0.68826	17.9994		0.82569	22.1059			0.68	4.615		0.79266	140.964			0.69959	3.85542		0.79266	15.1259
0.72874	21.1651		0.87426	22.4642			0.72	4.82517		0.83929	141.498			0.74074	3.2502		0.83929	14.8776
0.76923	26.0946		0.92283	24.6842			0.76	5.37333		0.88591	142.629			0.78189	2.98426		0.88591	10.438
0.80972	31.0241		0.9714	28.3448			0.8	6.36659		0.93254	142.962			0.82305	3.45051		0.93254	8.25276
0.8502	38.0792		1.01997	34.1321			0.84	8.43351		0.97917	143.271			0.8642	5.14028		0.97917	6.43441
0.89069	45.9935		1.06854	39.1928			0.88	12.0443		1.0258	139.762			0.90535	8.01156		1.0258	6.36029
0.93117	57.571		1.11711	46.1864			0.92	17.7451		1.07242	140.314			0.9465	12.1735		1.07242	8.22682
0.97166	69.9625		1.16568	53.0561			0.96	26.3769		1.11905	133.681			0.98765	18.6143		1.11905	9.28176
1.01215	85.8364		1.21425	57.4299			1	38.1921		1.16568	135.914			1.02881	27.6476		1.16568	10.8382
1.05263	106.323		1.26282	60.9747			1.04	54.131		1.2123	134.33			1.06996	39.9016		1.2123	1.46359
1.09312	131.468		1.31139	63.2996			1.08	74.5717		1.25893	134.955			1.11111	54.4565		1.25893	-1.09841
1.1336	158.965		1.35996	64.5901			1.12	99.5192		1.30556	134.075			1.15226	71.1136		1.30556	3.30294
1.17409	195.958		1.40853	63.1185			1.16	128.827		1.35218	131.624			1.19342	90.1607		1.35219	13.7782
1.21457	235.982		1.4571	61.7873			1.2	162.535		1.39881	132.98			1.23457	111.949		1.39881	30.2422
1.25506	291.021		1.50567	60.3376			1.24	199.911		1.44544	131.894			1.27572	136.47		1.44544	49.6549
1.29555	339.818		1.55424	58.0425			1.28	240.422		1.49207	135.038			1.31687	162.925		1.49207	73.2527
1.33603	392.098		1.60281	57.6878			1.32	283.168		1.53869	136.532			1.35802	190.456		1.53869	135.801
1.37652	444.694		1.65138	57.8154			1.36	327.732		1.58532	135.167			1.39918	219.483		1.58532	186.689
1.417	499.642		1.69995	57.0507			1.4	373.009		1.63195	142.726			1.44033	249.946		1.63195	224.408
1.45749	554.952		1.74852	55.1113			1.44	418.657		1.67857	149.333			1.48148	281.431		1.67857	255.701
1.49798	609.674		1.79709	54.3023			1.48	463.665		1.7252	165.523			1.52263	312.743		1.7252	271.274
1.53846	657.566		1.84566	50.4217			1.52	507.051		1.77183	183.799			1.56379	342.789		1.77183	280.534
1.57895	711.158		1.89423	47.2145			1.56	548.519		1.81846	206.713			1.60494	372.098		1.81846	269.5
1.61943	757.287		1.9428	45.0742			1.6	587.414		1.86508	226.898			1.64609	400.662		1.86508	247.747
1.65992	795.23		1.99137	43.467			1.64	622.865		1.91171	254.197			1.68724	428.377		1.91171	261.625
1.7004	832.722		2.03993	40.8941			1.68	654.492		1.95834	275.864			1.7284	454.128		1.95834	280.152
1.74089	866.007		2.0885	38.1638			1.72	682.079		2.00496	297.443			1.76955	477.304		2.00496	336.165
1.78138	901.146		2.13707	35.7557			1.76	704.871		2.05159	328.088			1.8107	498.419		2.05159	387.19
1.82186	925.477		2.18564	35.2534			1.8	722.795		2.09822	357.333			1.85185	517.984		2.09822	433.09
1.86235	940.763		2.23421	34.1891			1.84	735.746		2.14485	393.391			1.893	535.039		2.14485	483.216
1.90283	952.657		2.28278	35.6977			1.88	743.995		2.19147	425.005			1.93416	549.18		2.19147	553.688
1.94332	971.652		2.33135	35.6353			1.92	747.659		2.2381	457.778			1.97531	560.196		2.2381	584.305
1.98381	987.887		2.37992	34.9403			1.96	747.222		2.28473	494.362			2.01646	569.48		2.28473	611.489
2.02429	1000.64		2.42849	35.0552			2	742.875		2.33135	519.812			2.05761	578.088		2.33135	638.055
2.06478	999.51		2.47706	35.3692			2.04	735.979		2.37798	542.676			2.09877	585.498		2.37798	651.464
2.10526	999.917		2.52563	35.9747			2.08	727.13		2.42461	570.032			2.13992	591.128		2.42461	671.601
2.14575	1003.94		2.5742	33.438			2.12	717.164		2.47124	602.034			2.18107	595.787		2.47124	689.766
2.18623	1019.36		2.62277	29.7774			2.16	706.577		2.51786	623.828			2.22222	600.748		2.51786	708.861
2.22672	1034.97		2.67134	32.5475			2.2	696.201		2.56449	635.529			2.26337	606.358		2.56449	759.781
2.26721	1038.81		2.71991	41.3629			2.24	686.481		2.61112	630.769			2.30453	611.715		2.61112	804.681
2.30769	1039.71		2.76848	49.8253			2.28	677.599		2.65774	628.339			2.34568	615.592		2.65774	871.642
2.34818	1043.33		2.81705	56.7846			2.32	669.659		2.70437	627.292			2.38683	619.486		2.70437	896.07
2.38866	1046		2.86562	74.7665			2.36	663.079		2.751	622.357			2.42798	623.723		2.751	904.471
2.42915	1063.55		2.91419	101.491			2.4	657.628		2.79762	616.342			2.46914	628.876		2.79762	913.261
2.46964	1062.28		2.96276	130.443			2.44	653.384		2.84425	611.568			2.51029	633.594		2.84425	924.631
2.51012	1061.6		3.01133	155.944			2.48	649.723		2.89088	618.294			2.55144	637.515		2.89088	925.469
2.55061	1061.51		3.0599	181.035			2.52	647.384		2.93751	622.776			2.59259	641.358		2.93751	924.892
2.59109	1056.27		3.10847	219.304			2.56	645.96		2.98413	625.317			2.63374	646.417		2.98413	922.223
2.63158	1049.98		3.15704	259.551			2.6	645.29		3.03076	633.176			2.6749	651.862		3.03076	915.06
2.67206	1055.68		3.20561	286.242			2.64	645.326		3.07739	641.235			2.71605	657.186		3.07739	916.871
2.71255	1045.68		3.25418	316.869			2.68	645.756		3.12401	651.346			2.7572	661.378		3.12401	915.905
2.75304	1036.32		3.30275	361.868			2.72	646.378		3.17064	651.4			2.79835	665.928		3.17064	905.787
2.79352	1019.59		3.35132	402.515			2.76	647.749		3.21727	649.554			2.83951	671.42		3.21727	904.727
2.83401	1005.8		3.39989	436.624			2.8	649.213		3.2639	645.584			2.88066	677.514		3.2639	896.702
2.87449	1002.36		3.44846	477.28			2.84	650.961		3.31052	641.971			2.92181	683.123		3.31052	886.742
2.91498	1004.94		3.49703	510.368			2.88	652.936		3.35715	637.391			2.96296	687.639		3.35715	872.274
2.95547	996.751		3.5456	552.869			2.92	655.113		3.40378	634.176			3.00412	692.084		3.40378	862.124
2.99595	983.274		3.59417	600.979			2.96	657.169		3.4504	625.527			3.04527	697.558		3.4504	858.665
3.03644	973.37		3.64274	632.959			3	659.278		3.49703	623.007			3.08642	702.776		3.49703	854.004
3.07692	965.592		3.69131	657.209			3.04	661.83		3.54366	623.932			3.12757	707.03		3.54366	837.42
3.11741	961.431		3.73988	674.778			3.08	664.642		3.59029	617.55			3.16872	710.466		3.59029	816.451
3.15789	956.321		3.78845	705.26			3.12	667.406		3.63691	609.301			3.20988	713.634		3.63691	790.469
3.19838	943.07		3.83702	728.477			3.16	670.02		3.68354	594.204			3.25103	717.81		3.68354	775.218
3.23887	921.995		3.88559	744.833			3.2	672.612		3.73017	583.111			3.29218	722.022		3.73017	768.34
3.27935	905.488		3.93416	767.532			3.24	675.534		3.77679	566.71			3.33333	724.5		3.77679	750.991
3.31984	894.137		3.98273	787.054			3.28	678.586		3.82342	551.421			3.37449	725.983		3.82342	739.329
3.36032	880.976		4.0313	794.213			3.32	681.291		3.87005	547.21			3.41564	727.847		3.87005	704.725
3.40081	866.55		4.07987	802.139			3.36	683.698		3.91667	544.708			3.45679	730.112		3.91667	678.996
3.4413	842.942		4.12844	819.102			3.4	686.661		3.9633	537.934			3.49794	731.997		3.9633	656.305
3.48178	818.838		4.17701	837.612			3.44	689.813		4.00993	535.219			3.53909	731.946		4.00993	642.381
3.52227	801.878		4.22558	859.579			3.48	693.284		4.05656	531.346			3.58025	731.024		4.05656	617.426
3.56275	793.06		4.27415	878.764			3.52	697.325		4.10318	523.066			3.6214	730.599		4.10318	595.77
3.60324	777.728		4.32272	883.929			3.56	701.992		4.14981	510.568			3.66255	730.245		4.14981	582.133
3.64372	765.653		4.37129	896.162			3.6	707.176		4.19644	502.091			3.7037	729.086		4.19644	568.241
3.68421	743.358		4.41986	904.224			3.64	712.893		4.24306	488.871			3.74486	726.854		4.24306	545.435
3.7247	726.172		4.46843	924.956			3.68	718.595		4.28969	473.891			3.78601	724.984		4.28969	523.897
3.76518	719.027		4.517	936.141			3.72	725.353		4.33632	476.468			3.82716	724.359		4.33632	508.875
3.80567	711.7		4.56557	950.67			3.76	731.934		4.38295	474.824			3.86831	724.595		4.38295	494.478
3.84615	700.078		4.61414	955.991			3.8	738.836		4.42957	452.05			3.90947	724.588		4.42957	476.408
3.88664	688.726		4.66271	960.994			3.84	745.716		4.4762	443.633			3.95062	724.025		4.4762	458.96
3.92713	668.285		4.71128	967.063			3.88	753.001		4.52283	439.425			3.99177	724.048		4.52283	432.523
3.96761	658.245		4.75985	980.604			3.92	760.668		4.56945	431.303			4.03292	725.073		4.56945	429.62
4.0081	652.592		4.80842	996.005			3.96	768.664		4.61608	419.158			4.07407	726.162		4.61608	418.703
4.04858	641.647		4.85699	1013.88			4	776.878		4.66271	411.398			4.11523	727.241		4.66271	414.396
4.08907	633.733		4.90556	1018.98			4.04	785.786		4.70934	393.588			4.15638	728.216		4.70934	401.063
4.12955	613.156		4.95413	1019.92			4.08	795.164		4.75596	382.391			4.19753	730.392		4.75596	397.992
4.17004	598.367		5.0027	1018.63			4.12	805.006		4.80259	372.355			4.23868	734.729		4.80259	408.183
4.21053	593.8		5.05127	1024.59			4.16	815.145		4.84922	364.966			4.27984	739.795		4.84922	408.829
4.25101	594.116		5.09984	1020.17			4.2	825.561		4.89584	345.837			4.32099	744.324		4.89584	405.583
4.2915	591.312		5.14841	1011.73			4.24	836.804		4.94247	330.149			4.36214	749.032		4.94247	406.823
4.33198	588.78		5.19698	1000.6			4.28	847.695		4.9891	326.448			4.40329	754.204		4.9891	400.571
4.37247	575.71		5.24555	985.639			4.32	859.127		5.03572	307.1			4.44444	760.286		5.03572	407.802
4.41296	577.474		5.29412	975.709			4.36	870.286		5.08235	290.387			4.4856	766.364		5.08235	417.314
4.45344	585.524		5.34269	970.551			4.4	881.811		5.12898	281.991			4.52675	772.172		5.12898	424.364
4.49393	592.94		5.39126	972.479			4.44	893.175		5.17561	272.932			4.5679	777.532		5.17561	434.141
4.53441	595.609		5.43982	981.43			4.48	904.37		5.22223	267.357			4.60905	784.823		5.22223	444.273
4.5749	594.84		5.48839	975.696			4.52	914.88		5.26886	259.959			4.65021	793.416		5.26886	455.784
4.61538	593.347		5.53697	968.003			4.56	925.505		5.31549	251.821			4.69136	802.195		5.31549	467.979
4.65587	604.156		5.58554	956.538			4.6	935.637		5.36211	238.532			4.73251	810.517		5.36211	475.122
4.69636	617.09		5.6341	948.608			4.64	945.228		5.40874	239.995			4.77366	818.708		5.40874	485.783
4.73684	628.849		5.68267	934.912			4.68	954.333		5.45537	238.563			4.81481	827.435		5.45537	495.832
4.77733	637.441		5.73125	927.582			4.72	963.206		5.502	235.176			4.85597	837.515		5.502	502.797
4.81781	646.622		5.77981	909.633			4.76	971.825		5.54862	226.647			4.89712	846.482		5.54862	514.62
4.8583	664.893		5.82838	889.977			4.8	980.182		5.59525	218.98			4.93827	854.149		5.59525	520.705
4.89879	690.807		5.87695	872.577			4.84	988.039		5.64188	219.192			4.97942	862.586		5.64188	526.639
4.93927	712.469		5.92552	846.351			4.88	995.711		5.6885	213.885			5.02058	871.818		5.6885	542.991
4.97976	731.102		5.97409	830.974			4.92	1003.95		5.73513	210.783			5.06173	881.551		5.73513	559.66
5.02024	740.011		6.02266	814.385			4.96	1011.4		5.78176	217.385			5.10288	889.924		5.78176	573.543
5.06073	752.583		6.07123	799.405			5	1019.06		5.82838	216.833			5.14403	896.349		5.82838	588.995
5.10121	772.03		6.1198	777.368			5.04	1026.98		5.87501	221.176			5.18519	902.727		5.87501	600.275
5.1417	791.341		6.16837	756.149			5.08	1034.98		5.92164	216.989			5.22634	910.049		5.92164	621.124
5.18219	809.657		6.21694	738.036			5.12	1043.26		5.96827	212.869			5.26749	916.486		5.96827	633.189
5.22267	827.521		6.26551	718.969			5.16	1051.26		6.01489	217.43			5.30864	922.145		6.01489	639.561
5.26316	841.088		6.31408	711.29			5.2	1058.89		6.06152	220.676			5.34979	927.669		6.06152	645.09
5.30364	866.459		6.36265	690.126			5.24	1066.4		6.10815	224.572			5.39095	934.073		6.10815	652.007
5.34413	890.428		6.41122	674.008			5.28	1073.48		6.15477	228.523			5.4321	941.582		6.15477	668.007
5.38462	914.759		6.45979	656.968			5.32	1079.25		6.2014	231.21			5.47325	948.749		6.2014	691.756
5.4251	938.05		6.50836	646.373			5.36	1084.81		6.24803	237.133			5.5144	954.032		6.24803	712.51
5.46559	953.607		6.55693	633.871			5.4	1089.98		6.29465	242.226			5.55556	958.657		6.29465	733.655
5.50607	969.617		6.6055	618.275			5.44	1094.93		6.34128	246.781			5.59671	963.807		6.34128	763.55
5.54656	991.098		6.65407	598.964			5.48	1099.17		6.38791	251.149			5.63786	969.54		6.38791	788.168
5.58704	1011		6.70264	584.87			5.52	1103.61		6.43454	256.584			5.67901	975.569		6.43454	811.873
5.62753	1036.59		6.75121	568.017			5.56	1106.99		6.48116	256.609			5.72016	981.132		6.48116	832.028
5.66802	1055.09		6.79978	553.519			5.6	1110.37		6.52779	273.57			5.76132	987.341		6.52779	871.384
5.7085	1068.75		6.84835	539.54			5.64	1113.15		6.57442	281.541			5.80247	995.569		6.57442	904.954
5.74899	1088.11		6.89692	522.899			5.68	1114.95		6.62104	298.638			5.84362	1005.67		6.62104	936.984
5.78947	1102.35		6.94549	510.567			5.72	1116.46		6.66767	330.337			5.88477	1015.4		6.66767	971.072
5.82996	1131.61		6.99406	493.864			5.76	1117.94		6.7143	349.093			5.92593	1024.06		6.7143	1004.29
5.87045	1152.01		7.04263	465.117			5.8	1118.91		6.76093	362.579			5.96708	1032.21		6.76093	1031.86
5.91093	1163.95		7.0912	440.175			5.84	1120.08		6.80755	380.674			6.00823	1041.23		6.80755	1066.4
5.95142	1180.63		7.13977	423.944			5.88	1121.42		6.85418	398.781			6.04938	1050.98		6.85418	1089.55
5.9919	1198.54		7.18834	413.033			5.92	1122.96		6.90081	425.296			6.09053	1060.59		6.90081	1110.62
6.03239	1223.28		7.23691	396.211			5.96	1125.31		6.94743	441.335			6.13169	1068.42		6.94743	1118.95
6.07287	1248.56		7.28548	382.156			6	1127.66		6.99406	460.398			6.17284	1076.78		6.99406	1135.6
6.11336	1262.08		7.33405	367.939			6.04	1130.08		7.04069	478.914			6.21399	1086.83		7.04069	1135.35
6.15385	1272.76		7.38262	358.599			6.08	1133.03		7.08732	502.586			6.25514	1096.55		7.08732	1147.22
6.19433	1288.9		7.43119	349.157			6.12	1136.62		7.13394	520.131			6.2963	1104.31		7.13394	1161.58
6.23482	1305.27		7.47976	346.372			6.16	1139.64		7.18057	540.724			6.33745	1109.96		7.18057	1187.85
6.2753	1320.92		7.52833	344.088			6.2	1143.09		7.2272	557.102			6.3786	1115.11		7.2272	1198.99
6.31579	1328.07		7.5769	347.983			6.24	1146.47		7.27382	588.989			6.41975	1121.58		7.27382	1228.72
6.35628	1338.11		7.62547	352.085			6.28	1149.68		7.32045	609.385			6.46091	1128.01		7.32045	1253.1
6.39676	1340.23		7.67404	355.894			6.32	1153.3		7.36708	618.258			6.50206	1132.07		7.36708	1264.62
6.43725	1350.09		7.72261	357.424			6.36	1156.43		7.41371	619			6.54321	1135.74		7.41371	1272.55
6.47773	1356.06		7.77118	358.745			6.4	1159.09		7.46033	624.855			6.58436	1140.79		7.46033	1286.9
6.51822	1359.05		7.81975	366.244			6.44	1162.72		7.50696	628.491			6.62551	1147.34		7.50696	1291.13
6.5587	1365.78		7.86832	371.891			6.48	1166.55		7.55359	641.48			6.66667	1153.45		7.55359	1311.44
6.59919	1365.65		7.91689	374.536			6.52	1170.41		7.60021	648.638			6.70782	1158.24		7.60021	1314.53
6.63968	1370.76		7.96546	379.731			6.56	1174.98		7.64684	657.606			6.74897	1162.29		7.64684	1319.41
6.68016	1378.94		8.01403	387.405			6.6	1179.67		7.69347	681.894			6.79012	1168.29		7.69347	1316.42
6.72065	1386.45		8.0626	396.899			6.64	1184.67		7.74009	698.638			6.83128	1176.09		7.74009	1316.88
6.76113	1392.42		8.11117	404.961			6.68	1190.03		7.78672	704.281			6.87243	1184.47		7.78672	1316.56
6.80162	1400.83		8.15974	420.615			6.72	1195.27		7.83335	717.165			6.91358	1191.83		7.83335	1322.61
6.84211	1399.79		8.20831	439.076			6.76	1200.2		7.87998	737.943			6.95473	1198.8		7.87998	1316.8
6.88259	1398.53		8.25688	454.757			6.8	1204.98		7.9266	748.995			6.99588	1207.58		7.9266	1318.56
6.92308	1404.41		8.30545	473.327			6.84	1209.78		7.97323	758.296			7.03704	1217.86		7.97323	1312.19
6.96356	1415.12		8.35402	495.643			6.88	1214.43		8.01986	761.9			7.07819	1226.82		8.01986	1300.4
7.00405	1415.49		8.40259	512.271			6.92	1219.84		8.06648	759.434			7.11934	1234.11		8.06648	1296.16
7.04453	1418.06		8.45116	532.349			6.96	1225.45		8.11311	759.919			7.16049	1240.69		8.11311	1302.35
7.08502	1415.03		8.49973	553.16			7	1231.4		8.15974	787.14			7.20165	1248.67		8.15974	1310.16
7.12551	1417.16		8.5483	573.336			7.04	1237.9		8.20636	807.33			7.2428	1258.42		8.20636	1318.51
7.16599	1421.37		8.59687	594.881			7.08	1245		8.25299	817.638			7.28395	1266.73		8.25299	1322.71
7.20648	1424.53		8.64544	615.982			7.12	1252.74		8.29962	836.534			7.3251	1273.06		8.29962	1324.88
7.24696	1422.81		8.69401	638.444			7.16	1260.75		8.34625	864.785			7.36626	1279.28		8.34625	1330.91
7.28745	1419.92		8.74258	655.31			7.2	1268.37		8.39287	880.029			7.40741	1287.48		8.39287	1330.69
7.32794	1419.24		8.79115	675.725			7.24	1275.84		8.4395	903.552			7.44856	1296.23		8.4395	1342.29
7.36842	1414.36		8.83972	697.347			7.28	1283.13		8.48613	928.247			7.48971	1303.36		8.48613	1362.57
7.40891	1420.87		8.88829	711.955			7.32	1289.57		8.53275	948.201			7.53086	1308.71		8.53275	1359.06
7.44939	1434.66		8.93686	728.569			7.36	1295.46		8.57938	962.466			7.57202	1314.65		8.57938	1368.16
7.48988	1430.82		8.98543	745.71			7.4	1300.64		8.62601	987.007			7.61317	1322.41		8.62601	1370
7.53036	1422.41		9.034	774.391			7.44	1305.44		8.67264	986.079			7.65432	1330.81		8.67264	1385.72
7.57085	1428.15		9.08257	811.763			7.48	1309.84		8.71926	998.921			7.69547	1337.14		8.71926	1389.11
7.61134	1429.64		9.13114	842.732			7.52	1314.06		8.76589	1003.39			7.73663	1342.13		8.76589	1396.4
7.65182	1442.26		9.17971	880.89			7.56	1317.89		8.81252	1020.44			7.77778	1348.58		8.81252	1398.76
7.69231	1445.92		9.22828	918.515			7.6	1322.22		8.85914	1019.01			7.81893	1356.88		8.85914	1394.15
7.73279	1445.52		9.27684	946.884			7.64	1326.84		8.90577	1017.92			7.86008	1365.22		8.90577	1395.09
7.77328	1442.35		9.32541	974.991			7.68	1330.98		8.9524	1028.87			7.90123	1371.36		8.9524	1396.63
7.81377	1444.07		9.37398	1002.79			7.72	1334.92		8.99902	1035.5			7.94239	1376.79		8.99902	1391.83
7.85425	1443.53		9.42255	1029.67			7.76	1338.64		9.04565	1051			7.98354	1382.8		9.04565	1387.23
7.89474	1451.94		9.47113	1056.6			7.8	1342.55		9.09228	1064.31			8.02469	1390.18		9.09228	1391.43
7.93522	1454.92		9.51969	1077.36			7.84	1346.58		9.13891	1082.04			8.06584	1397.08		9.13891	1389.27
7.97571	1447.96		9.56826	1099.63			7.88	1350.23		9.18553	1098.92			8.107	1401.59		9.18553	1377.58
8.01619	1446.6		9.61683	1117.8			7.92	1353.13		9.23216	1113.24			8.14815	1403.71		9.23216	1387.1
8.05668	1454.83		9.6654	1139.64			7.96	1356.21		9.27879	1128.89			8.1893	1406.51		9.27879	1402.99
8.09717	1460.89		9.71397	1170.85			8	1359.1		9.32541	1131.13			8.23045	1410.36		9.32541	1414.53
8.13765	1469.35		9.76254	1204.33			8.04	1362.08		9.37204	1145.25			8.2716	1413.62		9.37204	1405
8.17814	1469.26		9.81111	1220.42			8.08	1364.56		9.41867	1154.76			8.31276	1414.15		9.41867	1415.42
8.21862	1461.25		9.85968	1244.53			8.12	1366.83		9.4653	1166.68			8.35391	1412.38		9.4653	1411.7
8.25911	1463.74		9.90825	1259.63			8.16	1368.65		9.51192	1176.11			8.39506	1411.01		9.51192	1414.94
8.2996	1461.98		9.95682	1268.85			8.2	1371.02		9.55855	1188.81			8.43621	1410.86		9.55855	1409.44
8.34008	1461.84		10.0054	1278.1			8.24	1373.36		9.60518	1196.23			8.47737	1409.37		9.60518	1407.7
8.38057	1470.03		10.054	1287.57			8.28	1375.56		9.6518	1213.04			8.51852	1405.24		9.6518	1405.46
8.42105	1465.01		10.1025	1291.79			8.32	1377.32		9.69843	1226.2			8.55967	1399.66		9.69843	1413.93
8.46154	1456.01		10.1511	1290.04			8.36	1378.94		9.74506	1219.01			8.60082	1395.5		9.74506	1411.07
8.50202	1458.36		10.1997	1288.4			8.4	1379.69		9.79169	1246.82			8.64198	1393.38		9.79169	1396.88
8.54251	1457.18		10.2482	1300.95			8.44	1379.79		9.83831	1263.79			8.68313	1390.58		9.83831	1389.3
8.583	1463.33		10.2968	1312.79			8.48	1378.92		9.88494	1277.67			8.72428	1386.49		9.88494	1394.83
8.62348	1471.29		10.3454	1325.87			8.52	1377.21		9.93157	1282.57			8.76543	1382.23		9.93157	1394.48
8.66397	1460.71		10.394	1335.32			8.56	1375.11		9.97819	1285.36			8.80658	1379.87		9.97819	1378.05
8.70445	1457.09		10.4425	1346.24			8.6	1372.75		10.0248	1298.43			8.84774	1379.38		10.0248	1381.28
8.74494	1464.01		10.4911	1351.39			8.64	1370.21		10.0715	1302.45			8.88889	1378.25		10.0715	1383.56
8.78543	1467.63		10.5397	1369.07			8.68	1367.92		10.1181	1304.95			8.93004	1375.69		10.1181	1375.77
8.82591	1474.41		10.5882	1378.97			8.72	1366.2		10.1647	1292.93			8.97119	1373.06		10.1647	1385.05
8.8664	1479.12		10.6368	1391.02			8.76	1365.1		10.2113	1298.88			9.01235	1372.01		10.2113	1378.74
8.90688	1470.8		10.6854	1390.26			8.8	1364.77		10.258	1289.98			9.0535	1372.47		10.258	1377.6
8.94737	1475.95		10.7339	1382.47			8.84	1364.69		10.3046	1280.43			9.09465	1371.12		10.3046	1389.77
8.98785	1485.9		10.7825	1368.78			8.88	1365.54		10.3512	1285.8			9.1358	1367.71		10.3512	1398.52
9.02834	1484.09		10.8311	1358.87			8.92	1366.94		10.3978	1301.85			9.17695	1364.8		10.3978	1390.21
9.06883	1489.11		10.8796	1355.61			8.96	1369.11		10.4445	1341.93			9.21811	1362.98		10.4445	1382.3
9.10931	1489.52		10.9282	1372.24			9	1371.65		10.4911	1363.75			9.25926	1362.26		10.4911	1376.84
9.1498	1480.56		10.9768	1382.81			9.04	1374.8		10.5377	1387.4			9.30041	1360.88		10.5377	1378.6
9.19028	1481.24		11.0254	1390.57			9.08	1377.67		10.5844	1387.23			9.34156	1358.15		10.5844	1378.53
9.23077	1482.74		11.0739	1391.68			9.12	1380.96		10.631	1398.2			9.38272	1356.49		10.631	1372.98
9.27126	1479.21		11.1225	1390.38			9.16	1384.05		10.6776	1397.4			9.42387	1355.8		10.6776	1382.5
9.31174	1485.4		11.1711	1403.68			9.2	1386.6		10.7242	1387.97			9.46502	1355.29		10.7242	1396.76
9.35223	1485.18		11.2196	1422.34			9.24	1388.85		10.7708	1390.05			9.50617	1354.98		10.7708	1403.25
9.39271	1475.09		11.2682	1433.02			9.28	1390.78		10.8175	1387.43			9.54733	1354.85		10.8175	1427.54
9.4332	1477.26		11.3168	1441.68			9.32	1392.12		10.8641	1393.95			9.58848	1354.91		10.8641	1422.47
9.47368	1486.04		11.3653	1435.76			9.36	1393.48		10.9107	1376.98			9.62963	1355.16		10.9107	1418.5
9.51417	1493.14		11.4139	1435.49			9.4	1394.68		10.9574	1391.02			9.67078	1355.6		10.9574	1424.05
9.55466	1497.12		11.4625	1438.37			9.44	1395.53		11.004	1403.95			9.71193	1356.23		11.004	1433.54
9.59514	1492.1		11.5111	1445.45			9.48	1396.13		11.0506	1417.12			9.75309	1357.04		11.0506	1420.92
9.63563	1491.19		11.5596	1444.36			9.52	1396.51		11.0972	1432.88			9.79424	1358.05		11.0972	1412.21
9.67611	1501.46		11.6082	1448.55			9.56	1396.64		11.1439	1437.72			9.83539	1359.24		11.1439	1398.15
9.7166	1504.62		11.6568	1443.66			9.6	1396.54		11.1905	1436.74			9.87654	1360.63		11.1905	1404.75
9.75709	1506.25		11.7053	1444.06			9.64	1396.2		11.2371	1425.82			9.9177	1362.2		11.2371	1393
9.79757	1498.75		11.7539	1436.21			9.68	1395.62		11.2837	1421.45			9.95885	1363.96		11.2837	1379.31
9.83806	1495.22		11.8025	1430.32			9.72	1394.81		11.3304	1412.85			10	1365.91		11.3304	1364.9
9.87854	1499.24		11.8511	1435.09			9.76	1393.76		11.377	1417.11						11.377	1371.86
9.91903	1500.29		11.8996	1433.73			9.8	1392.47		11.4236	1413.21						11.4236	1366.08
9.95951	1500.68		11.9482	1432.77			9.84	1390.95		11.4703	1429.26						11.4703	1383.92
10	1500.51		11.9968	1433.84			9.88	1389.19		11.5169	1439.92						11.5169	1372.16
			12.0453	1439.84			9.92	1387.19		11.5635	1446.4						11.5635	1376.86
			12.0939	1446.47			9.96	1384.96		11.6101	1459.92						11.6101	1390.48
			12.1425	1451.32			10	1382.48		11.6568	1444.68						11.6568	1398
			12.191	1451.42						11.7034	1443.26						11.7034	1389.08
			12.2396	1445.76						11.75	1440.05						11.75	1382.74
			12.2882	1450.13						11.7966	1431.06						11.7966	1390.03
			12.3368	1457.56						11.8433	1413.26						11.8433	1406.59
			12.3853	1471.7						11.8899	1388.7						11.8899	1392.84
			12.4339	1477.09						11.9365	1369.49						11.9365	1391.41
			12.4825	1477.32						11.9832	1365.4						11.9832	1384.52
			12.531	1480.99						12.0298	1369.09						12.0298	1391.57
			12.5796	1475.08						12.0764	1366.47						12.0764	1397.02
			12.6282	1470.78						12.123	1390.02						12.123	1418.81
			12.6767	1454.61						12.1697	1409.5						12.1697	1413.15
			12.7253	1446.02						12.2163	1421.13						12.2163	1426.9
			12.7739	1432.43						12.2629	1424.67						12.2629	1428.84
			12.8224	1427.15						12.3095	1438.21						12.3095	1418.86
			12.871	1418.3						12.3562	1443.04						12.3562	1426.37
			12.9196	1415.74						12.4028	1465.83						12.4028	1427.64
			12.9682	1415.84						12.4494	1466.16						12.4494	1441.89
			13.0167	1429.52						12.4961	1449.66						12.4961	1436.05
			13.0653	1432.74						12.5427	1442.88						12.5427	1428.16
			13.1139	1436.34						12.5893	1433.67						12.5893	1427.8
			13.1624	1446.61						12.6359	1437.63						12.6359	1422.3
			13.211	1460.1						12.6826	1443.97						12.6826	1429.97
			13.2596	1457.8						12.7292	1448.45						12.7292	1443.21
			13.3081	1467.91						12.7758	1452.75						12.7758	1457.72
			13.3567	1456.15						12.8224	1448.1						12.8224	1446.58
			13.4053	1465.13						12.8691	1443.68						12.8691	1457.41
			13.4538	1461.08						12.9157	1437.1						12.9157	1441.79
			13.5024	1452.65						12.9623	1445.09						12.9623	1447.54
			13.551	1446.66						13.009	1449.47						13.009	1454.74
			13.5996	1438.22						13.0556	1456.16						13.0556	1451.7
			13.6481	1429.82						13.1022	1444.31						13.1022	1451.24
			13.6967	1439.18						13.1488	1456.24						13.1488	1445.61
			13.7453	1433.64						13.1955	1448.7						13.1955	1443.32
			13.7938	1436.34						13.2421	1441.07						13.2421	1445.6
			13.8424	1443.56						13.2887	1455.32						13.2887	1443.56
			13.891	1436.21						13.3353	1451.71						13.3353	1448.2
			13.9396	1435.52						13.382	1450.27						13.382	1447.99
			13.9881	1434.6						13.4286	1452.14						13.4286	1450.37
			14.0367	1424.58						13.4752	1442.35						13.4752	1440.08
			14.0853	1423.07						13.5219	1452.35						13.5219	1452.31
			14.1338	1410.95						13.5685	1447.98						13.5685	1444.24
			14.1824	1407.38						13.6151	1452.34						13.6151	1459.04
			14.231	1415.83						13.6617	1451.71						13.6617	1459.38
			14.2795	1426.71						13.7084	1436.71						13.7084	1456.57
			14.3281	1433.84						13.755	1443.56						13.755	1449.49
			14.3767	1449.36						13.8016	1446.17						13.8016	1437.19
			14.4253	1459.32						13.8482	1430.11						13.8482	1429.18
			14.4738	1472.65						13.8949	1446.54						13.8949	1423.81
			14.5224	1477.78						13.9415	1446.43						13.9415	1421.88
			14.571	1463.87						13.9881	1434.15						13.9881	1428.81
			14.6195	1458.52						14.0348	1420.49						14.0348	1423.46
			14.6681	1444.27						14.0814	1410.79						14.0814	1431.85
			14.7167	1449.46						14.128	1396.62						14.128	1432.66
			14.7652	1429.97						14.1746	1387.76						14.1746	1453.78
			14.8138	1425.69						14.2213	1387.88						14.2213	1458.26
			14.8624	1422.62						14.2679	1389.58						14.2679	1461.4
			14.9109	1420.75						14.3145	1392.86						14.3145	1463.21
			14.9595	1420.08						14.3611	1397.72						14.3611	1463.68
			15.0081	1420.62						14.4078	1404.15						14.4078	1462.82
			15.0567	1422.36						14.4544	1412.17						14.4544	1460.61
			15.1052	1425.3						14.501	1421.76						14.501	1457.08
